# Supplementary material for: Organization of mouse prefrontal cortex subnetwork revealed by spatial single-cell multi-omic analysis of SPIDER-Seq
Source: Natl Sci Rev. 2026 Jan 16;13(5):nwag004. doi: 10.1093/nsr/nwag004 (PMC12988354; doi:10.1093/nsr/nwag004)
Supplement: nwag004_Supplemental_Files [file nwag004_supplemental_files.zip]

Archive with 10 entries (10 files):
- Supplementary Table 1.xlsx
- Supplementary Table 2.xlsx
- Supplementary Table 3.xlsx
- Supplementary Table 4.xlsx
- Supplementary Table 5.xlsx
- Supplementary Table 6.xlsx
- Supplementary Table 7.xlsx
- Supplementary_figures_and_legend_with_Changes_labeled.docx
- Supplementary_methods.docx
- Supplementary_Video_1.mp4
