# Supplementary material for: Organization of mouse prefrontal cortex subnetwork revealed by spatial single-cell multi-omic analysis of SPIDER-Seq
Source: Natl Sci Rev. 2026 Jan 16;13(5):nwag004. doi: 10.1093/nsr/nwag004 (PMC12988354; doi:10.1093/nsr/nwag004)
Supplement: nwag004_Supplemental_Files [file nwag004_supplemental_files.zip › Supplementary Table 1.xlsx]

## Sheet: Supplementary Table1
Supplementary Table 1. The sequence of Barcode
Barcode	Sequence
B1	AAGGATCCGTCGCCAGGCAG
B2	CCTCTTGACCTGCGACGATG
B3	CCGATCCATATCCCCGGTGC
B4	CATGGACTGCTGCTCGCCCTC
B5	ATCGTTGCCGGCAGCGACAA
B6	GAACTCACCGGACTGGCGATC
B7	TGATCGGCCGCTCTGCGGCCG
B8	CAACCGTCTGACGATCGCCT
B9	TGCGAAAGGACGCAGGCTTG
B10	CTGGCATCGCCATGATCAGCTC
B11	GCCTCCCCAGCGGGACGTCG
B12	GCGGAAGATTACCGGCTTCG
B13	ATGTCGTGCATGTGTGCATG
B14	TACGTCAGAGCGTCACTGTA
B15	CGAGATCACTAGCATGGTAG
B16	CTCATGTACTGATGTGCTGA
B17	CGCATAGTAGTCAGTAGCGA
B18	TAGTATCTGCGAGTCGTATC
B19	AGCAAGGACGACCAGCTGTACTTCACCTTCGAGGACAACACCACCGCCTCCATCGCTTGCTACTCCTCTGCTAACGTGACCGACTTCAGACCTGCCTCCAACTCTGTGAGCCACATCCCATTCGACAAGACCGAACACTCCTACTTCTGCTTCGCTAACTTCTCCCACTCTGTGGTGTCTCGTCAGTTCCTGGGCGTGCTGCCTCCAACCGTGAGAGAGTTCGCCTTCGGACGTGACGGTTCCATCTTCGTGAACGGATACAAGTACTTCTCTCTGCCCCCTATCAAGTCTGTGAACTTCAGCATCAGCTCCGTGGAAAACTACGGATTCTGGACCATCGCTTACACCAACTACACCGACGTGATGGTGGACGTGAACGGCACCGGCATCACCAGACTG…
B20	ATGATCCTGTACCTGCTGGCTCTGCTGTGCACCGTGAACTCAGAGGATGCCCCTCACGGAGTGACCCTGCCACAGTTCAACACCTCTCACAACAACGCCAAGTTCGAACTGAACCTGTTCAACTTCCTGCAGACCTGGGACATCCCTCCCAACACCGAGACCATCCTGGGCGGATACCTGCCTTACTGCTCCATCGGTGACAACTGCGGCTGGTACAACTTCGTGTACCAGCAGCCACTGGTGGCCAACGCTAAGTACTCTTACATCAACACCAAGAACCTGAACATCCCCAACGTGCACGGAGTGTACTTCGACGTGCGCGAACTGAACTCCGACGGCGTGTGGGACACCAGGGACAAAGTGGGCCTGCTGATCAGCGTGTACGGAACCAGCTACTAC…
B21	ATGGACAAGAAGTACAGCATCGGCCTGGCCATCGGCACCAACTCTGTGGGCTGGGCCGTGATCACCGACGAGTACAAGGTGCCCAGCAAGAAATTCAAGGTGCTGGGCAACACCGACCGGCACAGCATCAAGAAGAACCTGATCGGCGCCCTGCTGTTCGACAGCGGAGAAACAGCCGAGGCCACCCGGCTGAAGAGAACCGCCAGAAGAAGATACACCAGACGGAAGAACCGGATCTGCTATCTGCAAGAGATCTTCAGCAACGAGATGGCCAAGGTGGACGACAGCTTCTTCCACAGACTGGAAGAGTCCTTCCTGGTGGAAGAGGATAAGAAGCACGAGCGGCACCCCATCTTCGGCAACATCGTGGACGAGGTGGCCTACCACGAGAAGTACCCC…
B22	GTGATCACCCTGAAGTCCAAGCTGGTGTCCGATTTCCGGAAGGATTTCCAGTTTTACAAAGTGCGCGAGATCAACAACTACCACCACGCCCACGACGCCTACCTGAACGCCGTCGTGGGAACCGCCCTGATCAAAAAGTACCCTAAGCTGGAAAGCGAGTTCGTGTACGGCGACTACAAGGTGTACGACGTGCGGAAGATGATCGCCAAGAGCGAGCAGGAAATCGGCAAGGCTACCGCCAAGTACTTCTTCTACAGCAACATCATGAACTTTTTCAAGACCGAGATTACCCTGGCCAACGGCGAGATCCGGAAGCGGCCTCTGATCGAGACAAACGGCGAAACAGGCGAGATCGTGTGGGATAAGGGCCGGGACTTTGCCACCGTGCGGAAAGTGCTG…
B23	ATGGTCGACCTGACCCTGGCGTACGATAGCACCGATTTCCAGGTTACCGAAAACGGTCTGGCGCTGAAAGTTAGCCCGACCCAGACCCCGCTGACCCGTATCATCAGCATGGGCAACAACCTGTTCGATAGCGGCTACGAAATCTTCGCGAGCTGCCCGCAGAACAAAGCGGCGAAAGTTGCGGGCTACGTTTACCTGACCTCTGTTGGTGGCCTGGTTCACGGCACCATTCAGATCAAAGCGACCGCGGGCTACTGGTTCACCGGCGGCAACTCTGTTCAGGAATCTATCCGTTTCGGCCTGGTTCTGTGCCCGTTCAGCGCGCGTGATCCGACCGCGAACCTGAGCGGCTGGCCGGCGCCGGTGGTTTGGAGCGGCGATAGCAACACCCCGCTGTAC…
B24	ATGGACCCCATCGCTCTGCAGGCTGGTTACGACCTGCTGGGTGACGGCAGACCTGAAACTCTGTGGCTGGGCATCGGCACTCTGCTGATGCTGATTGGAACCTTCTACTTTCTGGTCCGCGGATGGGGAGTCACCGATAAGGATGCCCGGGAATATTACGCTGTGACTATCCTGGTGCCCGGAATCGCATCCGCCGCATATCTGTCTATGTTCTTTGGTATCGGGCTTACTGAGGTGACCGTCGGGGGCGAAATGTTGGATATCTATTATGCCAGGTACGCCGACTGGCTGTTTACCACCCCACTTCTGCTGCTGGATCTGGCCCTTCTCGCTAAGGTGGATCGGGTGACCATCGGCACCCTGGTGGGTGTGGACGCCCTGATGATCGTCACTGGCCTC…
B25	ATGGAAACCTTTGTACGCCTGTTTAAAGACTCTCCTCAGCAGCGCTCCGATGCCTGGCATGCTATTCGTCGCACTCAGGTGGGTGGCTCTGACCTTGCCAGCGTTTTAGGTTTAAACCCTTACAAAAGCTATTATATAACCTTGGCGGAAAAAGCAAATCTTTTTAAGAAGAATTTGAACCGCGCTGCTTGTAGCTGGGGAACCCTTTTTGAGCGTGTTAGTAAAGATCTGCTTGAGTTGTTCTGCCAAACCACCGTCATAGGTGACAATATTCATATTGATGGGACCTATTTGGGATACCCCGGACATAGTAATAGCCCCGATGGGTTTTGTCACCTAACGCTGGGATACACTCAACAGTCCTGGGAAATCAAAACAATTTTTAACAACGTACGCTAT…
B26	ATGGACTATGGCGGCGCTTTGTCTGCCGTCGGACGCGAACTTTTGTTCGTTACTAATCCTGTGGTGGTGAACGGGTCCGTCCTGGTCCCTGAGGATCAATGTTACTGTGCCGGATGGATTGAATCTCGCGGCACGAACGGCGCTCAGACCGCGTCAAATGTCCTGCAGTGGCTTGCAGCAGGATTCAGCATTTTGCTGCTGATGTTCTATGCCTACCAAACCTGGAAATCTACATGCGGCTGGGAGGAGATCTATGTGTGCGCCATTGAAATGGTTAAGGTGATTCTCGAGTTCTTTTTTGAGTTTAAGAATCCCTCTATGCTCTACCTTGCCACAGGACACCGGGTGCAGTGGCTGCGCTATGCAGAGTGGCTGCTCACTTGTCCTGTCATCCTTATC…
B27	ATGGCGCGCCTGACCATGGCCAATTTACTGACCGTACACCAAAATTTGCCTGCATTACCGGTCGATGCAACGAGTGATGAGGTTCGCAAGAACCTGATGGACATGTTCAGGGATCGCCAGGCGTTTTCTGAGCATACCTGGAGAATGCTTCTGTCCGTTTGCCGGTCGTGGGCGGCATGGTGCAAGTTGAATAACCGGAAATGGTTTCCCGCAGAACCTGAAGATGTTCGCGATTATCTTCTATATCTTCAGGCGCGCGGTCTGGCAGTAAAAACTATCCAGCAACATTTGGGCCAGCTAAACATGCTTCATCGTCGGTCCGGGCTGCCACGACCAAGTGACAGCAATGCTGTTTCACTGGTTATGCGGCGGATCCGAAAAGAAAACGTTGATGCCGGT…
B28	ATGAGCGAGCTGATTAAGGAGAACATGCACATGAAGCTGTACATGGAGGGCACCGTGGACAACCATCACTTCAAGTGCACATCCGAGGGCGAAGGCAAGCCCTACGAGGGCACCCAGACCATGAGAATCAAGGTGGTCGAGGGCGGCCCTCTCCCCTTCGCCTTCGACATCCTGGCTACTAGCTTCCTCTACGGCAGCAAGACCTTCATCAACCACACCCAGGGCATCCCCGACTTCTTCAAGCAGTCCTTCCCTGAGGGCTTCACATGGGAGAGAGTCACCACATACGAAGACGGGGGCGTGCTGACCGCTACCCAGGACACCAGCCTCCAGGACGGCTGCCTCATCTACAACGTCAAGATCAGAGGGGTGAACTTCACATCCAACGGCCCTGTGATG…
B29	ATGTCTAGACTGGACAAGAGCAAAGTCATAAACGGCGCTCTGGAATTACTCAATGGAGTCGGTATCGAAGGCCTGACGACAAGGAAACTCGCTCAAAAGCTGGGAGTTGAGCAGCCTACCCTGTACTGGCACGTGAAGAACAAGCGGGCCCTGCTCGATGCCCTGCCAATCGAGATGCTGGACAGGCATCATACCCACTTCTGCCCCCTGGAAGGCGAGTCATGGCAAGACTTTCTGCGGAACAACGCCAAGTCATTCCGCTGTGCTCTCCTCTCACATCGCGACGGGGCTAAAGTGCATCTCGGCACCCGCCCAACAGAGAAACAGTACGAAACCCTGGAAAATCAGCTCGCGTTCCTGTGTCAGCAAGGCTTCTCCCTGGAGAACGCACTGTACGCT…
B30	ATGGAGGAGATCACCCAACACTTTGGAGTTGGCGCAAGCAGCCACGGCCATGGCCACGGCCAGCACCACCATCATCACCACCACCACCACCCGTGGGCATCCTCCCTCAGCGCCGTCGTAGCGCCGCTGCCGCCGCAACCGCCAAGCGCAGGCCTGCCGCTGACCCTGAACACGGTGGCGGCCACTGGGAACAGCGGCGGTAGCGGCAACCCGGTGCTGCAGCTTGCCAACGGTGGCGGCCTCCTCGACGCATGCGTCAAGGCGAAGGAGCCCTCGTCGTCGTCTCCCTACGCAGGCGACGTCGAGGCCATCAAGGCCAAGATCATCTCGCACCCACACTACTACTCGCTCCTCACTGCCTACCTCGAGTGCAACAAGGTGGGGGCACCACCGGAGGTG…
B31	TACATGCGTCAGAAGCACCCATCCATCGCCTTCAACCTCCGCATCGGAGAGATGAAGGAAGGCGACATGGCCACCGGCATCACCTACGCTAGCTACGGCTACTTCTGCCAGATGCCCCAGCCTAAGCTGAGAGCCGCCATGGTGGAATACTCATTCATCTTCCTGGACGAGTACCACTGTGCTACCCCAGAACAGCTCGCTATCATGGGAAAGATCCACCGTTTCAGCGAAAACCTGCGTGTGGTCGCTATGACCGCTACTCCCGCCGGCACCGTGACTACTACCGGTCAGAAGCACCCAATCGAGGAGTTCATCGCCCCAGAAGTCATGAAGGGCGAGGACCTGGGTTCAGAATACCTGGACATCGCTGGTCTGAAGATCCCCGTGGAAGAGATGAAG…
B32	ATGACAAGACTGACCGTGCTGGCCCTGCTGGCCGGCCTGCTGGCCTCTTCTAGAGCCCACCACCACCATCACCACGCCACCATGTTCAACTGTCTGGGCATGGGCAACAGAGATTTTATCGAGGGCGCTTCTGGCGCCACATGGGTGGATCTGGTGCTGGAGGGCGATTCCTGTCTGACAATCATGGCCAACGATAAGCCTACACTGGATGTGAGAATGACCAACATCGAAGCCAGCCAGCTGGCCGAGGTGAGATCTTACTGTTACCACGCCTCTGTGACCGATATCTCTACCGTGGCCAGATGTCCTATGACAGGCGAGGCCCACAACGAGAAGAGAGCTGATTCTTCCTACGTGTGTAAGCAGGGATTCACCGATAGGGGCTGGGGCAACGGCTGT…
B33	ATGGCGGAAGGATCCGTCGCCAGGCAGCCTGACCTCTTGACCTGCGACGATGAGCCGATCCATATCCCCGGTGCCATCCAACCGCATGGACTGCTGCTCGCCCTCGCCGCCGACATGACGATCGTTGCCGGCAGCGACAACCTTCCCGAACTCACCGGACTGGCGATCGGCGCCCTGATCGGCCGCTCTGCGGCCGATGTCTTCGACTCGGAGACGCACAACCGTCTGACGATCGCCTTGGCCGAGCCCGGGGCGGCCGTCGGAGCACCGATCACTGTCGGCTTCACGATGCGAAAGGACGCAGGCTTCATCGGCTCCTGGCATCGCCATGATCAGCTCATCTTCCTCGAGCTCGAGCCTCCCCAGCGGGACGTCGCCGAGCCGCAGGCGTTCTTCCGC…
