# Supplementary material for: Organization of mouse prefrontal cortex subnetwork revealed by spatial single-cell multi-omic analysis of SPIDER-Seq
Source: Natl Sci Rev. 2026 Jan 16;13(5):nwag004. doi: 10.1093/nsr/nwag004 (PMC12988354; doi:10.1093/nsr/nwag004)
Supplement: nwag004_Supplemental_Files [file nwag004_supplemental_files.zip › Supplementary Table 2.xlsx]

## Sheet: Supplementary Table 2
			Supplementary Table 2. The injected downstream nuclei and the coordinates for each nucleus
Single-cell RNA sequencing mouse 1			Single-cell RNA sequencing mouse 2			Single-cell RNA sequencing mouse 3			In situ sequencing mouse 2
Injection site	Barcode	Coordinates (AP, ML, DV)	Injection site	Barcode	Coordinates (AP, ML, DV)	Injection site	Barcode	Coordinates (AP, ML, DV)	Injection site	Barcode	Coordinates (AP, ML, DV)
CP-I	B17	(0.62, 1.7, -2.5 - -3.5)	CP-I	B11	(0.62, 1.7, -2.5 - -3.5)	CP-I	B11	(0.62, 1.7, -2.5 - -3.5)	CP-I	B27	(0.62, 1.7, -2.5 - -3.5)
CP-C	B18	(0.62, -1.7, -2.5 - -3.5)	CP-C	B7	(0.62, -1.7, -2.5 - -3.5)	CP-C	B7	(0.62, -1.7, -2.5 - -3.5)	CP-C	B20	(0.62, -1.7, -2.5 - -3.5)
ACB-I	B7	(1.5, 0.94, -4.36)	ACB-I	B12	(1.5, 0.94, -4.36)	ACB-I	B12	(1.5, 0.94, -4.36)	ACB-I	B24	(1.5, 0.94, -4.36)
ACB-C	B16	(1.5, -0.94, -4.36)	ACB-C	B10	(1.5, -0.94, -4.36)	ACB-C	B10	(1.5, -0.94, -4.36)	ACB-C	B25	(1.5, -0.94, -4.36)
BLA-I	B2	(-1.46, 3.15, -4.34)	AId-I	B1	(1.45, 2.86, -2.58)	AId-I	B1	(1.45, 2.86, -2.58)	AId-I	B19	(1.45, 2.86, -2.58)
VIS-I	B11	(-2.38, 1.5, -0.5)	AId-C	B6	(1.45, 2.86, -2.58)	AId-C	B6	(1.45, -2.86, -2.58)	AId-C	B28	(1.45, -2.86, -2.58)
LHA-I	B6	(-0.97, 1.19, -4.97)	BLA-I	B8	(-1.46, 3.15, -4.34)	BLA-I	B8	(-1.46, 3.15, -4.34)	BLA-I	B26	(-1.46, 3.15, -4.34)
VTA-I	B12	(-2.84, 0.4, -4.42)	Ect-I	B15	(-2.3, 4.43, -2.1)	BLA -C	B16	(-1.46, -3.15, -4.34)	Ect-I	B32	(-2.3, 4.43, -2.1)
DR-I	B15	(-4.4, 0, -2.7)	Lent-I	B5	(-3.4, 3.9, -3.37)	Ect-I	B15	(-2.3, 4.43, -2.1)	Ect-C	B21	(-2.3, -4.43, -2.1)
MD-I	B10	(-1.42, 0.18, -3.32)	RSP-I	B9	(-1.31, 0.45, -0.5--0.7)	Ect-C	B3	(-2.3, -4.43, -2.1)	Rsp-I	B33	(-1.31, 0.45, -0.5 - -0.7)
Re-I	B9	(-0.7, -0.04, -4.45)	VIS-I	B13	(-2.38, 1.5, -0.5)	Lent-I	B5	(-3.4, 3.9, -3.37)	Rsp-C	B22	(-1.31, -0.45, -0.5 - -0.7)
SC-I	B13	(-3.65, 0.55, -1.55)	AUD-I	B4	(-2.18, 4.05, -0.5 - -0.8)	Lent-C	B14	(-3.4, -3.9, -3.37)	VIS-I	B29	(-2.38, 1.5, -0.5)
			SSp-I	B2	(-1.05, 2.1, -0.55)	Rsp-I	B9	(-1.31, 0.45, -0.5 - -0.7)	SSp-I	B23	(-1.05, 2.1, -0.55)
			PL-C	B17	(1.60, 0.4, -1.0 - -1.4)	Rsp-C	B17	(-1.31, -0.45, -0.5 - -0.7)	AUD	B31	(-2.18, 4.05, -0.5 - -0.8)
						VIS-I	B13	(-2.38, 1.5, -0.5)	LHA	B30	(-0.97, 1.19, -4.97)
						SSp-I	B2	(-1.05, 2.1, -0.55)
