# Supplementary material for: Organization of mouse prefrontal cortex subnetwork revealed by spatial single-cell multi-omic analysis of SPIDER-Seq
Source: Natl Sci Rev. 2026 Jan 16;13(5):nwag004. doi: 10.1093/nsr/nwag004 (PMC12988354; doi:10.1093/nsr/nwag004)
Supplement: nwag004_Supplemental_Files [file nwag004_supplemental_files.zip › Supplementary Table 3.xlsx]

## Sheet: Supplementary Table 3
Supplementary Table 3. The Probe sequence of Barcode and Marker genes
Barcode probe	Sequence	Marker gene probe	Sequence
B19B594-F1	TGACGAGACACCAATAACGATCCCTCACAAATAACGATCCCTCACACACGCCCAGGAAC	Pou31-A488-F1	GATGGTGGTCTGCTAGTCGCAACTCTGAAATAGTCGCAACTCTGAACCTCGAAACGGCA
B19B594-R1	ACGGTTGGAGGCACTGTGAGGGATCGTT	Pou31-A488-R1	GCTCAGCTGCAGGCTTCAGAGTTGCGAC
B19B594-F2	TTCCACCAGGTTGATAACGATCCCTCACAAATAACGATCCCTCACACGTAGTTCTGCAG	Pou31-A488-F2	TGCTTGAACTGCTTAGTCGCAACTCTGAAATAGTCGCAACTCTGAACTTGATGCGTCGT
B19B594-R2	GCTGAAGGGGCAGATGTGAGGGATCGTT	Pou31-A488-R2	TGGGTGAAGCCCACTTCAGAGTTGCGAC
B19B594-F3	GAGCAGTCAGGTCATAACGATCCCTCACAAATAACGATCCCTCACAATCACAGCAGCCT	Pou31-A488-F3	CTTCTCCAGTTGCTAGTCGCAACTCTGAAATAGTCGCAACTCTGAACACGCACCACCTC
B19B594-R3	CGATTTCGTCGTTCTGTGAGGGATCGTT	Pou31-A488-R3	GTTGCAGAACCAGTTTCAGAGTTGCGAC
B19B594-F4	GTCCAGAATCCGTATAACGATCCCTCACAAATAACGATCCCTCACAGGTGTAAGCGATG	Pou31-A488-F4	GTGGTGGTGGTGCTAGTCGCAACTCTGAAATAGTCGCAACTCTGAAGCAGTGTGTGGTG
B19B594-R4	ACGTCGGTGTAGTATGTGAGGGATCGTT	Pou31-A488-R4	CTGCACAGAGCCGCTTCAGAGTTGCGAC
B19B594-F5	GATGTCAGCCAGCATAACGATCCCTCACAAATAACGATCCCTCACACGATCTCGAAGTG	Pou31-A488-F5	GTCCGAGTGCTCGTAGTCGCAACTCTGAAATAGTCGCAACTCTGAATGGGAGCATCCTC
B19B594-R5	GCCGTTAGCCTGGCTGTGAGGGATCGTT	Pou31-A488-R5	CAGGTCGTCGGAGGTTCAGAGTTGCGAC
B19B594-F6	ACGCCATCTGTTAATAACGATCCCTCACAAATAACGATCCCTCACATAGCGAACTGGGT	Pou31-A488-F6	CACTTCGCGGTACTAGTCGCAACTCTGAAATAGTCGCAACTCTGAAGCATCAGCTTCTG
B19B594-R6	GCTCACGGTGATGCTGTGAGGGATCGTT	Pou31-A488-R6	CAGCCACTCGTGGCTTCAGAGTTGCGAC
B19B594-F7	GAGTAGCAAGCGAATAACGATCCCTCACAAATAACGATCCCTCACACACGTTAGCAGAG	Pou31-A488-F7	GTCCTCGTGCAGTTAGTCGCAACTCTGAAATAGTCGCAACTCTGAAGTGCCTCGTGGCC
B19B594-R7	GGTCTGAAGTCGGATGTGAGGGATCGTT	Pou31-A488-R7	CGACGGCTCCAGCCTTCAGAGTTGCGAC
B20B546-F1	GTACGGTTCACGAGTCTATTAGTGGAGCCAGTCTATTAGTGGAGCCAGCGTAGTAGGTG	Pou31-A488-F8	GCTTGAGCTTGCATAGTCGCAACTCTGAAATAGTCGCAACTCTGAATTGTTGAGCAGCG
B20B546-R1	CCGGTGCTGTTGTTGGCTCCACTAATAG	Pou31-A488-R8	TCTCCTCCAGCCACTTCAGAGTTGCGAC
B20B546-F2	CAGCACCATCAGCGTCTATTAGTGGAGCCAGTCTATTAGTGGAGCCCCACGTTGTCCTG	Pou31-A488-F9	TTCTTGCGCTTGCTAGTCGCAACTCTGAAATAGTCGCAACTCTGAAGATGGACGTGCGC
B20B546-R2	TGGCATGTTAGCCAGGCTCCACTAATAG	Pou31-A488-R9	TTGACACCCACCTCTTCAGAGTTGCGAC
B20B546-F3	CAGAGCGAACCTCGTCTATTAGTGGAGCCAGTCTATTAGTGGAGCCTCAGGATGGTGTC	Pou31-A488-F10	TGAGAAAGTGGCTTAGTCGCAACTCTGAAATAGTCGCAACTCTGAAGGCTTGGGACACT
B20B546-R3	GAAGTCGTTGGTGCGGCTCCACTAATAG	Pou31-A488-R10	TCTCGTGCGCAGACTTCAGAGTTGCGAC
B20B546-F4	GATGACCCACACTGTCTATTAGTGGAGCCAGTCTATTAGTGGAGCCCGCTCCAGTCGTT	S100b-A647-F1	GTCACCCTCTCGCCAGATAGGACTAGTCAACAGATAGGACTAGTCATCAGCTTGTGCTT
B20B546-R4	GCTGGCTTCCACCTGGCTCCACTAATAG	S100b-A647-R1	CAGTTCTGACTTCGTGACTAGTCCTATC
B20B546-F5	GAGCAGTAAGGCAGTCTATTAGTGGAGCCAGTCTATTAGTGGAGCCGTTGTCACCGATG	S100b-A647-F2	CGACGAAGGCCATCAGATAGGACTAGTCAACAGATAGGACTAGTCAGTGGTCACCATGG
B20B546-R5	TTGTACCAGCCGCTGGCTCCACTAATAG	S100b-A647-R2	ACTCATGGCAGGCGTGACTAGTCCTATC
B20B546-F6	GTTGGAGAAGCTGGTCTATTAGTGGAGCCAGTCTATTAGTGGAGCCACAGCAGGAACCA	S100b-A647-F3	CTTCGTCCAGCGTCAGATAGGACTAGTCAACAGATAGGACTAGTCATCCCCATCCCCAT
B20B546-R6	GGTGCTCTTGTCACGGCTCCACTAATAG	S100b-A647-R3	CCTGGAAGTCACAGTGACTAGTCCTATC
B20B546-F7	GCCAGCAGGTACAGTCTATTAGTGGAGCCAGTCTATTAGTGGAGCCGGTGCACAGCAGA	S100b-A647-F4	GAGAGAGCTCGTTCAGATAGGACTAGTCAACAGATAGGACTAGTCATCCTCCAGGAAGT
B20B546-R7	TCCTCTGAGTTCATGGCTCCACTAATAG	S100b-A647-R4	CCTGCTCCTTGATATGACTAGTCCTATC
B20B546-F8	GTTGAACTGTGGCGTCTATTAGTGGAGCCAGTCTATTAGTGGAGCCTGTTGTGAGAGGT	S100b-A647-F5	CATGGCCTTCTCCCAGATAGGACTAGTCAACAGATAGGACTAGTCACAATGAGGGCAAC
B20B546-R8	TTCGAACTTGGCGTGGCTCCACTAATAG	S100b-A647-R5	CTGGTGGAAGACAATGACTAGTCCTATC
B20B546-F9	CTGCAGGAAGTTGGTCTATTAGTGGAGCCAGTCTATTAGTGGAGCCGGATGTCCCAGGT	RorbAcy7-F1	TTGATACGCCTTGTGATCTTCCGATCTAAATGATCTTCCGATCTAACCCTGGACTTGCT
B20B546-R9	CTCGGTGTTGGGATGGCTCCACTAATAG	RorbAcy7-R1	CTGCCACAGAGCCATTAGATCGGAAGAT
B20B546-F10	GGGATGTTCAGGTGTCTATTAGTGGAGCCAGTCTATTAGTGGAGCCTCCGTGCACGTTG	RorbAcy7-F2	TCAGAACAGCAGATGATCTTCCGATCTAAATGATCTTCCGATCTAACGGTCTGGGGATA
B20B546-R10	ACGTCGAAGTACATGGCTCCACTAATAG	RorbAcy7-R2	CGATCAGCCAGGCATTAGATCGGAAGAT
B20B546-F11	GGAGTTCAGTTCGGTCTATTAGTGGAGCCAGTCTATTAGTGGAGCCCCCACACGCCGTC	RorbAcy7-F3	GACATCCTCCCGATGATCTTCCGATCTAAATGATCTTCCGATCTAACCGCTGCTTCTTG
B20B546-R11	TTTGTCCCTGGTGTGGCTCCACTAATAG	RorbAcy7-R3	GCATACAGGCTGTGTTAGATCGGAAGAT
B20B546-F12	GTGGCCAGTGGCAGTCTATTAGTGGAGCCAGTCTATTAGTGGAGCCCTGATGTTGCCGG	RorbAcy7-F4	TACACCCTGGCGATGATCTTCCGATCTAAATGATCTTCCGATCTAAAATGCTGCTGCTG
B20B546-R12	ACTGGTGGTAGGATGGCTCCACTAATAG	RorbAcy7-R4	CTGAGGCCATTGCATTAGATCGGAAGAT
B20B546-F13	TCGGTCCACTGGAGTCTATTAGTGGAGCCAGTCTATTAGTGGAGCCGTCCACGTAGGTG	RorbAcy7-F5	ATCTGGATGGCACTGATCTTCCGATCTAAATGATCTTCCGATCTAAGATAGCATGGGTG
B20B546-R13	CCGCCCAGGTAGATGGCTCCACTAATAG	RorbAcy7-R5	TCCACCACGTACTCTTAGATCGGAAGAT
B20B546-F14	GTGGGTGTAGTTGGTCTATTAGTGGAGCCAGTCTATTAGTGGAGCCCCTCCAGCTGCAG	RorbAcy7-F6	GAATCCCTTGCAGTGATCTTCCGATCTAAATGATCTTCCGATCTAAGGCTCCTCCTGAA
B20B546-R14	GTCAGACCTGCATTGGCTCCACTAATAG	RorbAcy7-R6	GGCATTGTTCTGCATTAGATCGGAAGAT
B21C488-F1	gccatctcgttgcACCATGCTGGATCTAGAACCATGCTGGATCTAGgtcgtccaccttg	RorbAcy7-F7	GTTGCAGACTGCCTGATCTTCCGATCTAAATGATCTTCCGATCTAATCTCCCCATGCAA
B21C488-R1	ctgtggaagaagcaCTAGATCCAGCATG	RorbAcy7-R7	AAATACCTGCAGCATTAGATCGGAAGAT
B21C488-F2	gtgtccttgctcaACCATGCTGGATCTAGAACCATGCTGGATCTAGgtcgtcgtcgtag	RorbAcy7-F8	GCCGTCAGCTTTATGATCTTCCGATCTAAATGATCTTCCGATCTAACAATTTGTGCAGT
B21C488-R2	agcaggttgtccacCTAGATCCAGCATG	RorbAcy7-R8	GCATGGTATCACTATTAGATCGGAAGAT
B21C488-F3	tgttgccgaagatACCATGCTGGATCTAGAACCATGCTGGATCTAGacctcgtccacga	RorbAcy7-F9	GAGGATTTATCGCTGATCTTCCGATCTAAATGATCTTCCGATCTAAGTAGTGGATCCCG
B21C488-R3	tctcgtggtaggcgCTAGATCCAGCATG	RorbAcy7-R9	CACGTGATGACTCATTAGATCGGAAGAT
B21C488-F4	gccgtccatctttACCATGCTGGATCTAGAACCATGCTGGATCTAGgcagttcctcggt	RorbAcy7-F10	GGTTCCTGTTGGTTGATCTTCCGATCTAAATGATCTTCCGATCTAACAGTGTTGGCAAC
B21C488-R4	gttcagcttcacgtCTAGATCCAGCATG	RorbAcy7-R10	ACTTCTGCAGGCGATTAGATCGGAAGAT
B21C488-F5	gggttcaggtcgcACCATGCTGGATCTAGAACCATGCTGGATCTAGgtcgctgttgtcg	RorbAcy7-F11	TGGCGTATGTGCCTGATCTTCCGATCTAAATGATCTTCCGATCTAAATGACGTGCCCGT
B21C488-R5	aacagcttgtccagCTAGATCCAGCATG	RorbAcy7-R11	ACTTGGGCAGGTCATTAGATCGGAAGAT
B21C488-F6	gcccacagagttgACCATGCTGGATCTAGAACCATGCTGGATCTAGtgatcacggccca	RorbAcy7-F12	CCGGAATCTATGCTGATCTTCCGATCTAAATGATCTTCCGATCTAAGGGAGACGGCTGA
B21C488-R6	cttgtactcgtcgcCTAGATCCAGCATG	RorbAcy7-R12	AGTCCTGACTGATATTAGATCGGAAGAT
B21C488-F7	ttcttctcgccggACCATGCTGGATCTAGAACCATGCTGGATCTAGgaacaggccattc	RorbAcy7-F13	CTGCCCGTTGTTGTGATCTTCCGATCTAAATGATCTTCCGATCTAATCCCGGGAGCTAA
B21C488-R7	gcaatcaggttgcgCTAGATCCAGCATG	RorbAcy7-R13	CTCAGACATTGTTATTAGATCGGAAGAT
B21C488-F8	tttcttgctgggcACCATGCTGGATCTAGAACCATGCTGGATCTAGccagcaccttgaa	Dio3-D647-F1	TCATCATAGCGCTCCTCGATTAACATCGCACCTCGATTAACATCGCACCATGCAACTGT
B21C488-R8	ccggtcggtgttgaCTAGATCCAGCATG	Dio3-D647-R1	CGATGTGGCCTAGAGCGATGTTAATCGA
B21C488-F9	gtttctccgctgtACCATGCTGGATCTAGAACCATGCTGGATCTAGggtggcctcggct	Dio3-D647-F2	AGGTCGGACAACCCCTCGATTAACATCGCACCTCGATTAACATCGCTCTGGAAGCCATC
B21C488-R9	ggttctcttcagccaCTAGATCCAGCATG	Dio3-D647-R2	GAGGATGCGCTGGGGCGATGTTAATCGA
B21C488-F10	ctgtccaccagttACCATGCTGGATCTAGAACCATGCTGGATCTAGggccttgtcggtg	Dio3-D647-F3	TTGAGCACCAACGCCTCGATTAACATCGCACCTCGATTAACATCGCACAGCTGCCAAAA
B21C488-R10	atcagccgcaggtaCTAGATCCAGCATG	Dio3-D647-R3	AACGGTGGTCAGGAGCGATGTTAATCGA
B21C488-F11	ccggaacttgatcACCATGCTGGATCTAGAACCATGCTGGATCTAGtcaggaagtggcc	Dio3-D647-F4	GAGCGGAGCATGGCCTCGATTAACATCGCACCTCGATTAACATCGCGTGAAGCAGCAGA
B21C488-R11	caggtcgccctcgaCTAGATCCAGCATG	Dio3-D647-R4	CAGAGCCTCAGCGTGCGATGTTAATCGA
B21C488-F12	ggttgtaggtctgACCATGCTGGATCTAGAACCATGCTGGATCTAGtcctcgaacagct	Dio3-D647-F5	AGCTCTACTTCGGCCTCGATTAACATCGCACCTCGATTAACATCGCGCCTTCACTGTTG
B21C488-R12	cgttgatggggttaCTAGATCCAGCATG	Dio3-D647-R5	GGGGGCATCTCCTGGCGATGTTAATCGA
B21C488-F13	ggcgtactggtcgACCATGCTGGATCTAGAACCATGCTGGATCTAGccagaaacaggtc	Dio3-D647-F6	TGCGGATGCACAACCTCGATTAACATCGCACCTCGATTAACATCGCCGCAGGAAATGCT
B21C488-R13	caggttcttggcgaCTAGATCCAGCATG	Dio3-D647-R6	CAGGATGGCGACGCGCGATGTTAATCGA
B21C488-F14	tctcggtgttcacACCATGCTGGATCTAGAACCATGCTGGATCTAGggggccttggtga	Dio3-D647-F7	CACAGACGGTTGTCCTCGATTAACATCGCACCTCGATTAACATCGCAGAGGCCAGGGTG
B21C488-R14	tagaggcgctcagaCTAGATCCAGCATG	Dio3-D647-R7	CACACGGCTTTGACGCGATGTTAATCGA
B21C488-F15	tgctctggtcgaaACCATGCTGGATCTAGAACCATGCTGGATCTAGgcgtagccgttct	Dio3-D647-F8	TCCAGGACCAGAGCCTCGATTAACATCGCACCTCGATTAACATCGCGTTGGCCATAGTG
B21C488-R15	catcgatgtagccaCTAGATCCAGCATG	Dio3-D647-R8	GCGGAACTGCTAGTGCGATGTTAATCGA
B22D546-F1	acgtcgtacacctATGCTGCTGTAGTACTAATGCTGCTGTAGTACTgatcatcttccgc	Dio3-D647-F9	AGAGGCGCTCAAACCTCGATTAACATCGCACCTCGATTAACATCGCCTCTGGATGACGT
B22D546-R1	tgctcgctcttgggAGTACTACAGCAGC	Dio3-D647-R9	ACATGATGGTGCCTGCGATGTTAATCGA
B22D546-F2	cacacgatctcgcATGCTGCTGTAGTACTAATGCTGCTGTAGTACTccggcccttatcc	Dio3-D647-F10	GAACAGCACGAGGCCTCGATTAACATCGCACCTCGATTAACATCGCCTAGGAAGCGCGG
B22D546-R2	acggtggcaaagtgAGTACTACAGCAGC	Dio3-D647-R10	CATGAAGGCCGTGAGCGATGTTAATCGA
B22D546-F3	ttctgcagttcgcATGCTGCTGTAGTACTAATGCTGCTGTAGTACTcagttcgtttccc	Dio3-D647-F11	CAGGCGCTGGAAGCCTCGATTAACATCGCACCTCGATTAACATCGCGGTACTTGGTGAC
B22D546-R3	ttggagggcaggggAGTACTACAGCAGC	Dio3-D647-R11	GTCAACGTCGCGCAGCGATGTTAATCGA
B22D546-F4	tggtggtgtcaaaATGCTGCTGTAGTACTAATGCTGCTGTAGTACTctcttccggtcga	Dio3-D647-F12	TTCCTCGATGTAGCCTCGATTAACATCGCACCTCGATTAACATCGCCGGATGGGTGGGC
B22D546-R4	tggtgctggtgtagAGTACTACAGCAGC	Dio3-D647-R12	GGTGACCCAGCCGAGCGATGTTAATCGA
B22D546-F5	atcagcttgtcgcATGCTGCTGTAGTACTAATGCTGCTGTAGTACTcttctttctggcg	Hap1-Dcy7-F1	GAGCAGGTTTGGGGGAGACTGATTACACGAGGAGACTGATTACACGGTTCCCTGCGCTG
B22D546-R5	ttagggtcccagtgAGTACTACAGCAGC	Hap1-Dcy7-R1	TTTGTCCGGACCCTCGTGTAATCAGTCT
B22D546-F6	accaccagcacagATGCTGCTGTAGTACTAATGCTGCTGTAGTACTttccactttggcc	Hap1-Dcy7-F2	CGGGATCCTGATTGGAGACTGATTACACGAGGAGACTGATTACACGTCCTGTCTTGGTT
B22D546-R6	ttggacttgccctaAGTACTACAGCAGC	Hap1-Dcy7-R2	GACCGACAAAAGCTCGTGTAATCAGTCT
B22D546-F7	cagattagcgtcgATGCTGCTGTAGTACTAATGCTGCTGTAGTACTtcagcaccttgtc	Hap1-Dcy7-F3	GCCCCTGGAATACGGAGACTGATTACACGAGGAGACTGATTACACGCGGGGACCGTAAG
B22D546-R7	cttgttgtaggcggAGTACTACAGCAGC	Hap1-Dcy7-R3	CCAGGCCAGTGGCTCGTGTAATCAGTCT
B22D546-F8	cgtggtggtagttATGCTGCTGTAGTACTAATGCTGCTGTAGTACTtaggcgtcgtggg	Hap1-Dcy7-F4	TCGTGGGTGGTGGGGAGACTGATTACACGAGGAGACTGATTACACGTCGGTGATCTTCT
B22D546-R8	cgacggcgttcaggAGTACTACAGCAGC	Hap1-Dcy7-R4	CTTTGACATCATCTCGTGTAATCAGTCT
B22D546-F9	cagcttagggtacATGCTGCTGTAGTACTAATGCTGCTGTAGTACTcgaactcgctttc	Hap1-Dcy7-F5	CCTGCTTCCGGAGGGAGACTGATTACACGAGGAGACTGATTACACGTCTCGCAGGTTCA
B22D546-R9	gtagtcgccgtacgAGTACTACAGCAGC	Hap1-Dcy7-R5	GCTGAAGAAGGTCTCGTGTAATCAGTCT
B22D546-F10	ggtaatctcggtcATGCTGCTGTAGTACTAATGCTGCTGTAGTACTcgccgttggccag	Hap1-Dcy7-F6	GCTGCTGGTCTTGGGAGACTGATTACACGAGGAGACTGATTACACGTAGGGGTGGTCGT
B22D546-R10	ccgcttccggatcgAGTACTACAGCAGC	Hap1-Dcy7-R6	GCTTGGGGGCACCTCGTGTAATCAGTCT
B22D546-F11	cacctcggtctttATGCTGCTGTAGTACTAATGCTGCTGTAGTACTagccgcctgtctg	Hap1-Dcy7-F7	CTGCAGGGTTTCCGGAGACTGATTACACGAGGAGACTGATTACACGGCCTGAGCTTCTG
B22D546-R11	agactctttgctggAGTACTACAGCAGC	Hap1-Dcy7-R7	CTCTTCCTCCAGA TCGTGTAATCAGTCT
B22D546-F12	ccagcagctctttATGCTGCTGTAGTACTAATGCTGCTGTAGTACTatgatggtgatcc	Hap1-Dcy7-F8	TCTTCGTCCTCCAGGAGACTGATTACACGAGGAGACTGATTACACGAATGAGCATCTGC
B22D546-R12	agctgcttctttcgAGTACTACAGCAGC	Hap1-Dcy7-R8	TCCACACATTCCATCGTGTAATCAGTCT
B22D546-F13	gctctttcacactATGCTGCTGTAGTACTAATGCTGCTGTAGTACTgtgatccccagca	Hap1-Dcy7-F9	GCATCTGCTGCAGGGAGACTGATTACACGAGGAGACTGATTACACGTTCTCTGAGGCCA
B22D546-R13	gcttctttccatgatgAGTACTACAGCAGC	Hap1-Dcy7-R9	CCGAGTGGATCCCTCGTGTAATCAGTCT
B22D546-F14	gtcgatgggattcATGCTGCTGTAGTACTAATGCTGCTGTAGTACTtggcttccagaaa	Hap1-Dcy7-F10	TGGAGGAGCGCTGGGAGACTGATTACACGAGGAGACTGATTACACGGAGCCTGCGGGCA
B22D546-R14	cttctttgtagcccgAGTACTACAGCAGC	Hap1-Dcy7-R10	CATAGTGGGTGACTCGTGTAATCAGTCT
B22D546-F15	aggcagcttgatgATGCTGCTGTAGTACTAATGCTGCTGTAGTACTacagggagtactt	Hap1-Dcy7-F11	CTCTGCTCCTTCTGGAGACTGATTACACGAGGAGACTGATTACACGGGGTGGCATCGCC
B22D546-R15	gttttccagctcggAGTACTACAGCAGC	Hap1-Dcy7-R11	TCTTGAGCCGGTGTCGTGTAATCAGTCT
B22D546-F16	atctcgtccaggtATGCTGCTGTAGTACTAATGCTGCTGTAGTACTgatctgctcgatg	Hap1-Dcy7-F12	TCTGCTGCCGCTTGGAGACTGATTACACGAGGAGACTGATTACACGACCACCTTCTGCT
B22D546-R16	ttggagaactcgcgAGTACTACAGCAGC	Hap1-Dcy7-R12	GGGAGTCTTTTGGTCGTGTAATCAGTCT
B23E488-F1	ACAGGTTGTTGCCGTGCTTGAACTGGTCTAGTGCTTGAACTGGTCTTAGCCGCTATCGA	Cbln2-E546-F1	CCCTTACGGGGCACTGACTAACGACACCATCTGACTAACGACACCAGTGTCGTTCTGAG
B23E488-R1	TCGCGAAGATTTCCAGACCAGTTCAAGC	Cbln2-E546-R1	GCACGATGGGCTCATGGTGTCGTTAGTC
B23E488-F2	CTGAATGGTGCCGGTGCTTGAACTGGTCTAGTGCTTGAACTGGTCTCGGTCGCTTTGAT	Cbln2-E546-F2	TGGAATCGCACACCTGACTAACGACACCATCTGACTAACGACACCATCCCCCGATGGGC
B23E488-R2	GAACCAGTAGCCCCAGACCAGTTCAAGC	Cbln2-E546-R2	AAGTGACGGCGCCATGGTGTCGTTAGTC
B23E488-F3	GTAAGAGATCGCGGTGCTTGAACTGGTCTAGTGCTTGAACTGGTCTCACGGTTGTTGGT	Cbln2-E546-F3	CTGAGCGCACAGACTGACTAACGACACCATCTGACTAACGACACCAACCTTGGCACTGC
B23E488-R3	AACCGCCAGGTTATAGACCAGTTCAAGC	Cbln2-E546-R3	TAGCGGAGAAGGCATGGTGTCGTTAGTC
B23E488-F4	ATCGGTGCTATCGGTGCTTGAACTGGTCTAGTGCTTGAACTGGTCTCGGTAACCTGGAA	Cbln2-E546-F4	ACGGTTGCTCATCCTGACTAACGACACCATCTGACTAACGACACCAAGATGGTCATGGT
B23E488-R4	CGCCAGACCGTTTAAGACCAGTTCAAGC	Cbln2-E546-R4	GACCTGGTCGAAGATGGTGTCGTTAGTC
B23E488-F5	AAGGTGTTCGGCGGTGCTTGAACTGGTCTAGTGCTTGAACTGGTCTCGGGGTCAGGAAG	Cbln2-E546-F5	TGGAAGCTGAAGCCTGACTAACGACACCATCTGACTAACGACACCACACTTTGACCACG
B23E488-R5	GTGAACGGGATCGCAGACCAGTTCAAGC	Cbln2-E546-R5	GTTTGTCTGTTGTATGGTGTCGTTAGTC
B23E488-F6	AAGTTCATGCCGGGTGCTTGAACTGGTCTAGTGCTTGAACTGGTCTGTTACCGCCGGTG	Cbln2-E546-F6	CGGGTAGCCATTCCTGACTAACGACACCATCTGACTAACGACACCAATGCAGAGATCAC
B23E488-R6	GGGCAAACGTACACAGACCAGTTCAAGC	Cbln2-E546-R6	CTGGTCTCCGGCAATGGTGTCGTTAGTC
B24B488-F1	CAGCAGCAGAAGTTATGTGACCGGGTACAATATGTGACCGGGTACAGAAGGGCCAGATC	Cbln2-E546-F7	GAGCAGCAGAACACTGACTAACGACACCATCTGACTAACGACACCACTTCTCTTTCCAT
B24B488-R1	ATCCACCTTAGCGTTGTACCCGGTCACA	Cbln2-E546-R7	GAGATGAACTTTGATGGTGTCGTTAGTC
B24B488-F2	ACGATCATCAGGGTATGTGACCGGGTACAATATGTGACCGGGTACAGATGAGGCCAGTG	Penk-F488-F1	GTGGCTCTCATCCTATCTGACGCGAACTGATATCTGACGCGAACTGTCTTGGCTAGCAA
B24B488-R2	TGGCTCAAGGCTCGTGTACCCGGTCACA	Penk-F488-R1	GAAGCCTCCGTACACAGTTCGCGTCAGA
B24B488-F3	CAGGTCTGCCGTCTATGTGACCGGGTACAATATGTGACCGGGTACAAGCCACAGAGTTT	Penk-F488-F2	GATCTCTCCTCCGTATCTGACGCGAACTGATATCTGACGCGAACTGACCTCTTGGCAAG
B24B488-R3	GAGTGCCGATGCCGTGTACCCGGTCACA	Penk-F488-R2	CATGAAGCCGCCAACAGTTCGCGTCAGA
B24B488-F4	CACCAAGACCAGATATGTGACCGGGTACAATATGTGACCGGGTACAAAGCGGTCCACAG	Penk-F488-F3	CAGGAAGCCCCCATATCTGACGCGAACTGATATCTGACGCGAACTGCAGCAAAGCGCTT
B24B488-R4	CCACAGGATAGGGATGTACCCGGTCACA	Penk-F488-R3	GGAGGGCAGAGACACAGTTCGCGTCAGA
B24B488-F5	TAGCCCGGGATCTTATGTGACCGGGTACAATATGTGACCGGGTACAGTGTCGCCCAGAA	Penk-F488-F4	TCATGAAGCCCCCTATCTGACGCGAACTGATATCTGACGCGAACTGCGTCCCACCCTTC
B24B488-R5	GTTCTGGTGCCTCCTGTACCCGGTCACA	Penk-F488-R4	TCCACCACTCGGGCCAGTTCGCGTCAGA
B24B488-F6：	CGATGGGGTCCATTATGTGACCGGGTACAATATGTGACCGGGTACACCAGCCTGCAGAG	Penk-F488-F5	TCCCTCATCTGCATATCTGACGCGAACTGATATCTGACGCGAACTGTGGCCAAGGTGTC
B24B488-R6：	CCAGCAGGTCGTATTGTACCCGGTCACA	Penk-F488-R5	CAGATCGGAGGAGACAGTTCGCGTCAGA
B24B488-F7：	TCAGCAGAGTGCCTATGTGACCGGGTACAATATGTGACCGGGTACAGTTCCAATCAGCA	Penk-F488-F6	GTCTCCCGTTCCCTATCTGACGCGAACTGATATCTGACGCGAACTGCTTTCGCACGGTT
B24B488-R7：	GGACCAGAAAGTAGAATTGTACCCGGTCACA	Penk-F488-R6	TTGTTGGTGGCTGACAGTTCGCGTCAGA
B24B488-F8：	TCGGTGACTCCCCTATGTGACCGGGTACAATATGTGACCGGGTACACCGGGCATCCTTA	Penk-F488-F7	CAGGTGCAAAGCCTATCTGACGCGAACTGATATCTGACGCGAACTGAAGCGCCAGCAGC
B24B488-R8：	GTCACAGCGTAATATTTTGTACCCGGTCACA	Penk-F488-R7	AGGAGGCAGGACCACAGTTCGCGTCAGA
B24B488-F9：	GCGATTCCGGGCATATGTGACCGGGTACAATATGTGACCGGGTACAATATGCGGCGGAT	Penk-F488-F8	TGCATTCCGCCTGTATCTGACGCGAACTGATATCTGACGCGAACTGGCGCAGTCCTGGC
B24B488-R9：	CCAAAGAACATAGACAGTGTACCCGGTCACA	Penk-F488-R8	GGTAGCTGCATTTACAGTTCGCGTCAGA
B24B488-F10：	ACCTCAGTAAGCCTATGTGACCGGGTACAATATGTGACCGGGTACAGCCCCCGACGGTC	Penk-F488-F9	TTGATGTCGCCTGTATCTGACGCGAACTGATATCTGACGCGAACTGGCACGCCAGGAAA
B24B488-R10：	ATAGATATCCAACATTTGTGTACCCGGTCACA	Penk-F488-R9	TCACATTCCAGTGACAGTTCGCGTCAGA
B24B488-F11：	GCCGATGGTCACCTATGTGACCGGGTACAATATGTGACCGGGTACACACCCACCAGGGT	Penk-F488-F10	CAGGTCTCCCAGATATCTGACGCGAACTGATATCTGACGCGAACTGCAGGAGATCCTTG
B24B488-R11：	CATCAGGGCGTCCTTGTACCCGGTCACA	Penk-F488-R10	GGCCTGGACACCTACAGTTCGCGTCAGA
B24B488-F12：	GCTATGGCCGTGTTATGTGACCGGGTACAATATGTGACCGGGTACACCAACTGTATCTG	Bdnf-F546-F1	GTGTAACCCATGGAGACGTAATGACAGCGAAGACGTAATGACAGCGGCAGCCTTCCTTG
B24B488-R12：	TTGTAGAGAACAACCTTGTACCCGGTCACA	Bdnf-F546-R1	TTGTCTATGCCCCACGCTGTCATTACGT
B24B488-F13：	CAGCAGATCGCAGTATGTGACCGGGTACAATATGTGACCGGGTACACCCCGCTCCTTTG	Bdnf-F546-F2	CTGAGCATCACCCAGACGTAATGACAGCGAAGACGTAATGACAGCGAGGCACTTGACTG
B24B488-R13：	ATGCCACCTCGGGTTGTACCCGGTCACA	Bdnf-F546-R2	AGAGGAGGCTCCATCGCTGTCATTACGT
B24B488-F14：	GCCCTCAGTGCCTTATGTGACCGGGTACAATATGTGACCGGGTACACCACCACGCCAGC	Bdnf-F546-F3	AGACATGTTTGCGAGACGTAATGACAGCGAAGACGTAATGACAGCGGCCGAACCCTCAT
B24B488-R14：	TTCGATGCCCAGGTTGTACCCGGTCACA	Bdnf-F546-R3	AGGGTCGGAGTGGGCGCTGTCATTACGT
B24B488-F15：	ACGTCCAACACCATATGTGACCGGGTACAATATGTGACCGGGTACAGACCTTGGCAGTC	Bdnf-F546-F4	TCCAGAGTCCCATAGACGTAATGACAGCGAAGACGTAATGACAGCGCCCATTCACGCTC
B24B488-R15：	GATAAAGCCAAAGCTTGTACCCGGTCACA	Bdnf-F546-R4	GAACCTGCCCTGGCCGCTGTCATTACGT
B24B488-F16：	ACTGGGTTCTGGTTATGTGACCGGGTACAATATGTGACCGGGTACACATCGGCACCGGC	Bdnf-F546-F5	AAGTGTCAGCCAGAGACGTAATGACAGCGAAGACGTAATGACAGCGATGACGTGCTCAA
B24B488-R16：	GTCGGCGGCACTGTTGTACCCGGTCACA	Bdnf-F546-R5	CCAGCAGCTCTTCCCGCTGTCATTACGT
B25E647-F1	tgcgacgaatagcGCGTCTATTTAGTGGAGGCGTCTATTTAGTGGAccacccacctgag	Bdnf-F546-F6	TCCACTGCAGTCTAGACGTAATGACAGCGAAGACGTAATGACAGCGCCCGCCAGACATG
B25E647-R1	tggcaaggtcagacTCCACTAAATAGAC	Bdnf-F546-R6	AGGACTGTGACCGACGCTGTCATTACGT
B25E647-F2	acacgcggtttcaGCGTCTATTTAGTGGAGGCGTCTATTTAGTGGAttggcatttcggg	Bdnf-F546-F7	CCGCCTTCATGCAAGACGTAATGACAGCGAAGACGTAATGACAGCGTCTTTCATGGGCG
B25E647-R2	gtagccaaccacaaTCCACTAAATAGAC	Bdnf-F546-R7	CGTGGACGTTTACACGCTGTCATTACGT
B25E647-F3	cacgcgaaacatgGCGTCTATTTAGTGGAGGCGTCTATTTAGTGGAgatgaatgccgca	Bdnf-F546-F8	CCGAACCTTCTGGAGACGTAATGACAGCGAAGACGTAATGACAGCGTTTCTTCGTTGGG
B25E647-R3	attcgatcccagcaTCCACTAAATAGAC	Bdnf-F546-R8	CGCGTCCTTATGGACGCTGTCATTACGT
B25E647-F4	tctgagcagcaaaGCGTCTATTTAGTGGAGGCGTCTATTTAGTGGAtagagcgctttcc	Bdnf-F546-F9	CTCAGCTCCCCACAGACGTAATGACAGCGAAGACGTAATGACAGCGACTGTCACACACG
B25E647-R4	atgtcctctgtggtTCCACTAAATAGAC	Bdnf-F546-R9	ACCCACTCGCTAAACGCTGTCATTACGT
B25E647-F5	tgattccccaggcGCGTCTATTTAGTGGAGGCGTCTATTTAGTGGAgagcagatcgtga	Bdnf-F546-F10	GCCTTTGGATACCAGACGTAATGACAGCGAAGACGTAATGACAGCGACTGCTTCAGTTG
B25E647-R5	tgtgctcctgtgttTCCACTAAATAGAC	Bdnf-F546-R10	GGTCTCGTAGAAAACGCTGTCATTACGT
B25E647-F6	CggttcaaattctGCGTCTATTTAGTGGAGGCGTCTATTTAGTGGAgctacaagcagcg	Bdnf-F546-F11	CATTGCGAGTTCCAGACGTAATGACAGCGAAGACGTAATGACAGCGTTGGGTAGTTCGG
B25E647-R6	aaaagggttccccTTCCACTAAATAGAC	Bdnf-F546-R11	GCCCGAACATACGACGCTGTCATTACGT
B26-C647-F1	AGTCCCGATGTCTCGTAGCTTACCTGCAAACGTAGCTTACCTGCAACCCCCCACACGAT	Otof-F647-F1	CTAGGGGATCAGGGCAATTAGCGATGGCAAGCAATTAGCGATGGCACGGTTGGGTTTTT
B26-C647-R1	CATGGCGCTGGTACTTGCAGGTAAGCTA	Otof-F647-R1	ATGCCGTGTCAGGGTGCCATCGCTAATT
B26-C647-F2	AGGACGCCAAAACCGTAGCTTACCTGCAAACGTAGCTTACCTGCAAGCCATAGACGCTC	Otof-F647-F2	TCGTCAGCCGAGAGCAATTAGCGATGGCAAGCAATTAGCGATGGCAAGCCCCCAGGAAG
B26-C647-R2	TGACCTACGGTGGTTTGCAGGTAAGCTA	Otof-F647-R2	AGGTCCAGCTCGAATGCCATCGCTAATT
B26-C647-F3	GATCTCCGTTCCGCGTAGCTTACCTGCAAACGTAGCTTACCTGCAAGAGTCTCGACCTC	Otof-F647-F3	CAGCTCGAAGGCAGCAATTAGCGATGGCAAGCAATTAGCGATGGCAGCCCAATCTGCAG
B26-C647-R3	TTCGTCTTCGACGTTTGCAGGTAAGCTA	Otof-F647-R3	AGCCTTCCCTGATCTGCCATCGCTAATT
B26-C647-F4	ACAACCCCCAACACGTAGCTTACCTGCAAACGTAGCTTACCTGCAAAGGTAGTGTCCCA	Otof-F647-F4	AACCACTTGACCAGCAATTAGCGATGGCAAGCAATTAGCGATGGCAGAGGTCCACTTCA
B26-C647-R4	GGATCAGGACGCGGTTGCAGGTAAGCTA	Otof-F647-R4	AGCTCATTCTCCGCTGCCATCGCTAATT
B26-C647-F5	CTCAGGCCGGTGACGTAGCTTACCTGCAAACGTAGCTTACCTGCAAGCTGTAGTCGTTG	Otof-F647-F5	TCCAGTTTCACCAGCAATTAGCGATGGCAAGCAATTAGCGATGGCAATCAGAAGTCGCA
B26-C647-R5	CCCATGGTTCTCCATTGCAGGTAAGCTA	Otof-F647-R5	ACCTTGACCACAGGTGCCATCGCTAATT
B26-C647-F6	TGACGCGGTCTGACGTAGCTTACCTGCAAACGTAGCTTACCTGCAAACTGCAGGACATT	Otof-F647-F6	TTGGGTTTCCTGGGCAATTAGCGATGGCAAGCAATTAGCGATGGCACAGCTCGTACTTC
B26-C647-R6	TCCTGCTGCAAGCGTTGCAGGTAAGCTA	Otof-F647-R6	CACACGATGACCCCTGCCATCGCTAATT
B26-C647-F7	AGTGAGCAGCCACCGTAGCTTACCTGCAAACGTAGCTTACCTGCAAGGATGACAGGACA	Otof-F647-F7	TCTTTGGGGCTCCGCAATTAGCGATGGCAAGCAATTAGCGATGGCACTGGCTCATCTTG
B26-C647-R7	GCTCAGGCGGATATTTGCAGGTAAGCTA	Otof-F647-R7	CATCTCCAGCACTCTGCCATCGCTAATT
B26-C647-F8	CCGGTCACGACCTCGTAGCTTACCTGCAAACGTAGCTTACCTGCAACAGCCATGCCATG	Otof-F647-F8	TCCTGGTCGTAGAGCAATTAGCGATGGCAAGCAATTAGCGATGGCATTTGCCCATGCTG
B26-C647-R8	CAGCTCACGAAAACTTGCAGGTAAGCTA	Otof-F647-R8	CCCATGAAGTCGGGTGCCATCGCTAATT
B27-B647-F1	aacctggtcgaaaTACCCGAGATAGAGTCATACCCGAGATAGAGTCccatgagtgaacg	Otof-F647-F9	AGTGACTTTGGCAGCAATTAGCGATGGCAAGCAATTAGCGATGGCAACTGCCCTCGGAA
B27-B647-R1	gcgatcgctatttaGACTCTATCTCGGG	Otof-F647-R9	CCGGGAGTAGAAACTGCCATCGCTAATT
B27-B647-F2	gtgctaaccagcgTACCCGAGATAGAGTCATACCCGAGATAGAGTCctctacacctgcg	Otof-F647-F10	GTAATCCATGGGCGCAATTAGCGATGGCAAGCAATTAGCGATGGCATGATGCTGACCTG
B27-B647-R2	aggctaagtgcctaGACTCTATCTCGGG	Otof-F647-R10	AGCCTCAATCACTCTGCCATCGCTAATT
B27-B647-F3	aatccatcgctcgTACCCGAGATAGAGTCATACCCGAGATAGAGTCcaccagagacgga	Otof-F647-F11	CTTCTCGCCAGATGCAATTAGCGATGGCAAGCAATTAGCGATGGCACTCTGCGAAAGCT
B27-B647-R3	cggatcatcagcttGACTCTATCTCGGG	Otof-F647-R11	CACACTCCTTCCCCTGCCATCGCTAATT
B27-B647-F4	ggcatcaacgtttTACCCGAGATAGAGTCATACCCGAGATAGAGTCttgcacgttcacc	Otof-F647-F12	GAAGCGTAGCTTCGCAATTAGCGATGGCAAGCAATTAGCGATGGCAGCTCATCCGCCAG
B27-B647-R4	cgctagagcctgtaGACTCTATCTCGGG	Otof-F647-R12	AATGCTGTGCTGGCTGCCATCGCTAATT
B27-B647-F5	GgtaatgcaggcaTACCCGAGATAGAGTCATACCCGAGATAGAGTCcgttgcatcgacc	Otof-F647-F13	ACAGGGTTGAGCTGCAATTAGCGATGGCAAGCAATTAGCGATGGCAGGACTTCCCAAAC
B27-B647-R5	cgaacctcatcactGACTCTATCTCGGG	Otof-F647-R13	GCCTCAATGTCAATTGCCATCGCTAATT
B27-B647-F6	gttgctggatagtTACCCGAGATAGAGTCATACCCGAGATAGAGTCagctggcccaaat	Otof-F647-F14	AGAGGGTCTTGACGCAATTAGCGATGGCAAGCAATTAGCGATGGCAGGCAGCTTCAGGA
B27-B647-R6	gatgaagcatgtttGACTCTATCTCGGG	Otof-F647-R14	AGCCCCTCTTCCCATGCCATCGCTAATT
B27-B647-F7	atcgatgagttgcTACCCGAGATAGAGTCATACCCGAGATAGAGTCgcgccgtaaatca	Otof-F647-F15	ATACACAGTCCCCGCAATTAGCGATGGCAAGCAATTAGCGATGGCAGTTCAGGCTGGGA
B27-B647-R7	cagagtcatcctttGACTCTATCTCGGG	Otof-F647-R15	GTGATGGAACTGGATGCCATCGCTAATT
B27-B647-F8	gggccatatctcgTACCCGAGATAGAGTCATACCCGAGATAGAGTCgaaactccagcgc	Otof-F647-F16	GTCTCCATCGTTGGCAATTAGCGATGGCAAGCAATTAGCGATGGCAGCAGGAAGCCTTT
B27-B647-R8	tgatctccggtattGACTCTATCTCGGG	Otof-F647-R16	TGGACCGAGGGTACTGCCATCGCTAATT
B28-C546-F1	CAGCTTCATGTGCTACTAGCTCGATTCAAATACTAGCTCGATTCAATGCCCTCCATGTA	Otof-F647-F17	TTCTCCTCCACCAGCAATTAGCGATGGCAAGCAATTAGCGATGGCACACCTCTACCCGA
B28-C546-R1	ATGGTTGTCCACGCTTGAATCGAGCTAG	Otof-F647-R17	ATCAGCGTGTCGGATGCCATCGCTAATT
B28-C546-F2	AGTTCACCCCTCTTACTAGCTCGATTCAAATACTAGCTCGATTCAACCGTTGGATGTGA	Otof-F647-F18	CTCCACTCGGTACGCAATTAGCGATGGCAAGCAATTAGCGATGGCACCCAGAACAGCAC
B28-C546-R2	TCTGCATCACAGGCTTGAATCGAGCTAG	Otof-F647-R18	TAGGTCCCTCAGGGTGCCATCGCTAATT
B28-C546-F3	TGTTGGCCTCCTTTACTAGCTCGATTCAAATACTAGCTCGATTCAAACGTAGGTCTCGT	Otof-F647-F19	TCTGTGAAGACGAGCAATTAGCGATGGCAAGCAATTAGCGATGGCATGGGGGGAACAAG
B28-C546-R3	CCTCGTGCTGCTCCTTGAATCGAGCTAG	Otof-F647-R19	ATGCGTTTGCAGACTGCCATCGCTAATT
B28-C546-F4	AGGGAAGGACTGCTACTAGCTCGATTCAAATACTAGCTCGATTCAAATGTGAAGCCCTC	Otof-F647-F20	AGCAGGTCTTTGGGCAATTAGCGATGGCAAGCAATTAGCGATGGCACACGATGGAGAAG
B28-C546-R4	GGTGACTCTCTCCGTTGAATCGAGCTAG	Otof-F647-R20	CCCAGTTCCTCCTGTGCCATCGCTAATT
B28-C546-F5	TCTGCCTTCCAGGTACTAGCTCGATTCAAATACTAGCTCGATTCAAGGGCCATGTCGTT	Dlk1-Fcy7-F1	GTCCACGCAAGTTTCCAGTACGTCGACTAATCCAGTACGTCGACTAGGCCTTTCTCCAG
B28-C546-R5	GCCCACGAGCTTCTTTGAATCGAGCTAG	Dlk1-Fcy7-R1	GGAGCATTCGTACATAGTCGACGTACTG
B28-C546-F6	GTGTCCTGGGTAGTACTAGCTCGATTCAAATACTAGCTCGATTCAAGTCCTGGAGGCTG	Dlk1-Fcy7-F2	CATTGACACAGCCTCCAGTACGTCGACTAATCCAGTACGTCGACTATCCTTGCAGACTC
B28-C546-R6	TAGATGAGGCAGCGTTGAATCGAGCTAG	Dlk1-Fcy7-R2	TGCACTGCCATGGATAGTCGACGTACTG
B29A546-F1	agcccagtgtaaaATGAGATCGTCATCGTAATGAGATCGTCATCGTtcctccaatacgc	Dlk1-Fcy7-F3	GAGAAGCCAGGGGTCCAGTACGTCGACTAATCCAGTACGTCGACTAACAGAAGTTGCCT
B29A546-R1	cttgatgctcctgaACGATGACGATCTC	Dlk1-Fcy7-R3	GCGGCTACGATCTGTAGTCGACGTACTG
B29A546-F2	atcggtggtaggtATGAGATCGTCATCGTAATGAGATCGTCATCGTgtgggggcataga	Dlk1-Fcy7-F4	GAGAACCCAGGTGTCCAGTACGTCGACTAATCCAGTACGTCGACTAGCAGTCCTTTCCA
B29A546-R2	tgcttgtctcagatACGATGACGATCTC	Dlk1-Fcy7-R4	CCAGCCTTGTGCTCTAGTCGACGTACTG
B29A546-F3	tgtaaagtggcccATGAGATCGTCATCGTAATGAGATCGTCATCGTatacgcagcccag	Dlk1-Fcy7-F5	AGCCTCGCAGAATTCCAGTACGTCGACTAATCCAGTACGTCGACTATGCAGACATTGTC
B29A546-R3	ctcctgttcctcctACGATGACGATCTC	Dlk1-Fcy7-R5	GCCAACATGGCACGTAGTCGACGTACTG
B29A546-F4	ctgacacaggaacATGAGATCGTCATCGTAATGAGATCGTCATCGTgggagaagccttg	Dlk1-Fcy7-F6	AAGACGATGGCCATCCAGTACGTCGACTAATCCAGTACGTCGACTAGCACTTGTTGAGA
B29A546-R4	cagtgcgttctcctACGATGACGATCTC	Dlk1-Fcy7-R6	GACACCCAGGTTTGTAGTCGACGTACTG
B29A546-F5	agcgagtttccttATGAGATCGTCATCGTAATGAGATCGTCATCGTctcccagcttttg	Dlk1-Fcy7-F7	CATTGTTGGCGCATCCAGTACGTCGACTAATCCAGTACGTCGACTATCCACGCAAGTTC
B29A546-R5	ggtaggctgctcatACGATGACGATCTC	Dlk1-Fcy7-R7	GGCCTTTCTCCAGCTAGTCGACGTACTG
B29A546-F6	tgttccgcagaaaATGAGATCGTCATCGTAATGAGATCGTCATCGTaatgacttggcgt	Dlk1-Fcy7-F8	TAGGGGTACAGCTTCCAGTACGTCGACTAATCCAGTACGTCGACTATTCTCGCATGGGT
B29A546-R6	ggagagcacagcgcACGATGACGATCTC	Dlk1-Fcy7-R8	TGCAGACGCCATCCTAGTCGACGTACTG
B29A546-F7	ctttagccccgtcATGAGATCGTCATCGTAATGAGATCGTCATCGTgtgccgagatgca	Dlk1-Fcy7-F9	GAGCAAGAGGACGTCCAGTACGTCGACTAATCCAGTACGTCGACTACGAAAGCCAGCAG
B29A546-R7	tctctgttgggcgcACGATGACGATCTC	Dlk1-Fcy7-R9	ATAGGTGCTGTGGGTAGTCGACGTACTG
B29A546-F8	aggtcaaagtcgtATGAGATCGTCATCGTAATGAGATCGTCATCGTaggcagcatatca	Sema3d-G488-F1	GTTCCACACACGTGTCGACCTACCCATAAAGTCGACCTACCCATAAATGAAACGCTCCA
B29A546-R8	tcaagagcgtcaggACGATGACGATCTC	Sema3d-G488-R1	TACCCACACAGCGCTTATGGGTAGGTCG
B29A546-F9	cacgtgccagtacATGAGATCGTCATCGTAATGAGATCGTCATCGTcccgcttgttctt	Sema3d-G488-F2	ACCACATCTGCTCGTCGACCTACCCATAAAGTCGACCTACCCATAACGCTTCTCCTTGT
B29A546-R9	ggcatcgagcaggcACGATGACGATCTC	Sema3d-G488-R2	TGTTGCGCTGTCTGTTATGGGTAGGTCG
B29A546-F10	gccgtttatgactATGAGATCGTCATCGTAATGAGATCGTCATCGTgtaattccagagc	Sema3d-G488-F3	CTTGACCTGCCCCGTCGACCTACCCATAAAGTCGACCTACCCATAACAGCCAACAGATC
B29A546-R10	accgactccattgACGATGACGATCTC	Sema3d-G488-R3	TCTCAACCGTGACATTATGGGTAGGTCG
B29A546-F11	cgaaaaggaaggcATGAGATCGTCATCGTAATGAGATCGTCATCGTattagttccaggc	Sema3d-G488-F4	CAGTACGACCTCTGTCGACCTACCCATAAAGTCGACCTACCCATAACCTGAAGCTCCTC
B29A546-R11	ccaggccacatatACGATGACGATCTC	Sema3d-G488-R4	TGGGTGCTTGAATTTTATGGGTAGGTCG
B30G546-F1	GAGGAGCGAGTAGTATGCGAGGGCTTCAAATATGCGAGGGCTTCAACGAGGTAGGCAGT	Sema3d-G488-F5	TGTTGCTGCTTCAGTCGACCTACCCATAAAGTCGACCTACCCATAAACCAACGTACAAC
B30G546-R1	CACCTTGTTGCACATTGAAGCCCTCGCA	Sema3d-G488-R5	AATCCATCCCAGGTTTATGGGTAGGTCG
B30G546-F2	AACTTCAGGGAGCTATGCGAGGGCTTCAAATATGCGAGGGCTTCAACACCATGTGCATC	Sema3d-G488-F6	TGAATGCAGTGTCGTCGACCTACCCATAAAGTCGACCTACCCATAACCCAGAGACCTTG
B30G546-R2	CAGCTCTTGGTCCTTTGAAGCCCTCGCA	Sema3d-G488-R6	GGTCCTGCATTAGGTTATGGGTAGGTCG
B30G546-F3	GTGCCACCTTCTGTATGCGAGGGCTTCAAATATGCGAGGGCTTCAAGTAGACTCAGCCA	Sema3d-G488-F7	CACTATCTGCGTCGTCGACCTACCCATAAAGTCGACCTACCCATAACCACGTGATCCAC
B30G546-R3	TCAGGTCAAGCCCCTTGAAGCCCTCGCA	Sema3d-G488-R7	CCCGTCTTCAGCGTTTATGGGTAGGTCG
B30G546-F4	TCGTGGTACGCCTTATGCGAGGGCTTCAAATATGCGAGGGCTTCAACTTCACCAGCATC	Sema3d-G488-F8	GAGCTGGACCAATGTCGACCTACCCATAAAGTCGACCTACCCATAAATCTGTGCAAGGA
B30G546-R4	AGCTCCTCCCTGATTTGAAGCCCTCGCA	Sema3d-G488-R8	CCCGTAAGTGTCGGTTATGGGTAGGTCG
B30G546-F5	GTGTGGTACCCGTTATGCGAGGGCTTCAAATATGCGAGGGCTTCAAGAAGGCATTGGTG	Sema3d-G488-F9	AAAGAGCACCGTCGTCGACCTACCCATAAAGTCGACCTACCCATAACAGTGACAGGAAG
B30G546-R5	TGGCCGTCCATGTTTTGAAGCCCTCGCA	Sema3d-G488-R9	TTTGTTTAGACGTTGTTATGGGTAGGTCG
B30G546-F6	ATGGAAAGCGAGTTATGCGAGGGCTTCAAATATGCGAGGGCTTCAACGACCTTCCGGAG	Sema3d-G488-F10	GCAGCAAGTCTTTGTCGACCTACCCATAAAGTCGACCTACCCATAACAGGTGTTTGAAA
B30G546-R6	AGGATGTTGCGCACTTGAAGCCCTCGCA	Sema3d-G488-R10	CCAAAAAGGGGATGTTATGGGTAGGTCG
B30G546-F7	CATGGCCGTGGCTTATGCGAGGGCTTCAAATATGCGAGGGCTTCAATGCTGGCCGTGGC	Sema3d-G488-F11	CCCTCTCCTCATCGTCGACCTACCCATAAAGTCGACCTACCCATAAAGGAGCAGTATGC
B30G546-R7	GGTGATGATGGTGCTTGAAGCCCTCGCA	Sema3d-G488-R11	GGTCTTTGGCTCCTTTATGGGTAGGTCG
B30G546-F8	GATGCCCACGGGTTATGCGAGGGCTTCAAATATGCGAGGGCTTCAAGGCGCTGAGGGAG	Sema3d-G488-F12	ACATTCTGCATTGGTCGACCTACCCATAAAGTCGACCTACCCATAAGGATGAAATTTGC
B30G546-R8	AGCGGCGCTACGACTTGAAGCCCTCGCA	Sema3d-G488-R12	GGGTTGAAGCACATTTATGGGTAGGTCG
B30G546-F9	AGGGTCAGCGGCATATGCGAGGGCTTCAAATATGCGAGGGCTTCAACGCCACCGTGTTC	Sema3d-G488-F13	GGTTGTGCGTGTCGTCGACCTACCCATAAAGTCGACCTACCCATAACTGCCAGACTCCA
B30G546-R9	CTGTTCCCAGTGGCTTGAAGCCCTCGCA	Sema3d-G488-R13	AGGGACATTTCAGTTTATGGGTAGGTCG
B30G546-F10	CACCGTTGGCAAGTATGCGAGGGCTTCAAATATGCGAGGGCTTCAATCGAGGAGGCCGC	Sema3d-G488-F14	TCAGTTCTGATGGGTCGACCTACCCATAAAGTCGACCTACCCATAAGTGCTCTGAAATG
B30G546-R10	CCTTGACGCATGCCTTGAAGCCCTCGCA	Sema3d-G488-R14	CCATTGAGCCAGTTTTATGGGTAGGTCG
B30G546-F11	TCGCCTCCTGCAGTATGCGAGGGCTTCAAATATGCGAGGGCTTCAACGCATGAACTCCA	Sema3d-G488-F15	CCTTCCTGGGATGGTCGACCTACCCATAAAGTCGACCTACCCATAAGTCAGAAGTACTG
B30G546-R11	GCGACTCCACCCTCTTGAAGCCCTCGCA	Sema3d-G488-R15	GAAAGAATGCTTCTTTATGGGTAGGTCG
B30G546-F12	AAAGGATGTTGCGTATGCGAGGGCTTCAAATATGCGAGGGCTTCAAGAAGAGCCAGATG	Sema3d-G488-F16	AATCAGTCTTGCCGTCGACCTACCCATAAAGTCGACCTACCCATAACAGGAATCGAGCA
B30G546-R12	CTTGATCCTCCTCCTTGAAGCCCTCGCA	Sema3d-G488-R16	TGCCCCATCGCTTGTTATGGGTAGGTCG
B30G546-F13	AGATAGCCACTGTTATGCGAGGGCTTCAAATATGCGAGGGCTTCAACTTGAGCGAGCTT	Sema3d-G488-F17	GAGCTGGTTGTGGGTCGACCTACCCATAAAGTCGACCTACCCATAAGCCTTTGAAGATG
B30G546-R13	CTTTGACAGTTCTTCTTGAAGCCCTCGCA	Sema3d-G488-R17	ACACAGACAGCAGTTTATGGGTAGGTCG
B31D488-F1	AGCCCTTAGCCTTGGCACTTGAGCTAGAACGGCACTTGAGCTAGAATAGCCGCTGTTGT	Sema3d-G488-F18	ATATCAGCCATGCGTCGACCTACCCATAAAGTCGACCTACCCATAAAAAGACTGCTCGG
B31D488-R1	CGCCGGAGTAGTACTTCTAGCTCAAGTG	Sema3d-G488-R18	GCATAGGGACCATTTTATGGGTAGGTCG
B31D488-F2	TTGGGGAACAGCAGGCACTTGAGCTAGAACGGCACTTGAGCTAGAAACCGTTGCGGATC	Sema3d-G488-F19	TTCCAGGTCGGGGGTCGACCTACCCATAAAGTCGACCTACCCATAATTGCTTGGACACG
B31D488-R2	GAGTCGGTCACCTGTTCTAGCTCAAGTG	Sema3d-G488-R19	GTGGGTCATAGGTTTTATGGGTAGGTCG
B31D488-F3	TCGCTGAAACGGTGGCACTTGAGCTAGAACGGCACTTGAGCTAGAACACACGCAGGTTT	Sema3d-G488-F20	TGCTCCTGCCACTGTCGACCTACCCATAAAGTCGACCTACCCATAATCTTGAAGGTCGG
B31D488-R3	GCGGTCATAGCGAGTTCTAGCTCAAGTG	Sema3d-G488-R20	ATCCACGTTGATTGTTATGGGTAGGTCG
B31D488-F4	AGCTAGCGTAGGTGGCACTTGAGCTAGAACGGCACTTGAGCTAGAACAGAAGTAGCCGT	Sema3d-G488-F21	CTGGCGAGACAGCGTCGACCTACCCATAAAGTCGACCTACCCATAAACAGTAAGGGTCT
B31D488-R4	GCTGGGGCATCTGCTTCTAGCTCAAGTG	Sema3d-G488-R21	TTTCCATCCCAGGTTTATGGGTAGGTCG
B31D488-F5	CACGTATGGGGACGGCACTTGAGCTAGAACGGCACTTGAGCTAGAATTGTGGCGACGAC	Sema3d-G488-F22	TAGCTCGCCTTTTGTCGACCTACCCATAAAGTCGACCTACCCATAAACATCCTGGCGTC
B31D488-R5	GCTCTCGATAGCGATTCTAGCTCAAGTG	Sema3d-G488-R22	GGTCCCCATATTTGTTATGGGTAGGTCG
B31D488-F6	AGTAGCGGCCAGGGGCACTTGAGCTAGAACGGCACTTGAGCTAGAATCTTGGGAACGGT	Sema3d-G488-F23	CACTCAACAGAGGGTCGACCTACCCATAAAGTCGACCTACCCATAACCGCTGGATGTAC
B31D488-R6	AACCCACGGGAGTGTTCTAGCTCAAGTG	Sema3d-G488-R23	TGCTCATCTCCTGTTTATGGGTAGGTCG
B32Ccy7-F1	TACTCCACCACGATAGGCATGAACGTCGAATAGGCATGAACGTCGACACGCTAGAAGAG	Sema3d-G488-F24	AATCAGTAGCCCAGTCGACCTACCCATAAAGTCGACCTACCCATAATCTGCAGACTTCG
B32Ccy7-R1	CCAGAGGTCAGCTATCGACGTTCATGCC	Sema3d-G488-R24	CCCAGAATCCTTCTTTATGGGTAGGTCG
B32Ccy7-F2	CACCAGGAAGGATTAGGCATGAACGTCGAATAGGCATGAACGTCGAACCACTCTCTGTG	Adamts2-Gcy7-F1	TCCCACTTTCCTGGACTCGTCATGCTCTAAGACTCGTCATGCTCTATCACCCCATCACA
B32Ccy7-R2	GGCCAGATCGTGGTTCGACGTTCATGCC	Adamts2-Gcy7-R1	CTTACGGGACCCGTTAGAGCATGACGAG
B32Ccy7-F3	TAGGGGTCACGGTTAGGCATGAACGTCGAATAGGCATGAACGTCGAATAGAAGGGGCGT	Adamts2-Gcy7-F2	TGCCCCTTCTCCAGACTCGTCATGCTCTAAGACTCGTCATGCTCTACTCCTGATCCGTC
B32Ccy7-R3	CCAGCTTCAGTGTCTCGACGTTCATGCC	Adamts2-Gcy7-R2	CGGCCTTGTTCAGGTAGAGCATGACGAG
B32Ccy7-F4	ATCCACCCATGTGTAGGCATGAACGTCGAATAGGCATGAACGTCGACCTCCAGCACCAG	Adamts2-Gcy7-F3	TTCCCACTCCACAGACTCGTCATGCTCTAAGACTCGTCATGCTCTACCTCGTTCCTGTA
B32Ccy7-R4	CAGACAGGAATCGGTCGACGTTCATGCC	Adamts2-Gcy7-R3	CGTCTCCCTCTCGATAGAGCATGACGAG
B32Ccy7-F5	GTGGGCTCTAGAATAGGCATGAACGTCGAATAGGCATGAACGTCGAGGTGATGGTGGTG	Adamts2-Gcy7-F4	CTTGCTGTCCAACGACTCGTCATGCTCTAAGACTCGTCATGCTCTACTCGGTGTACCAT
B32Ccy7-R5	GAACATGGTGGCGATCGACGTTCATGCC	Adamts2-Gcy7-R4	GGCACTGCAGAAGCTAGAGCATGACGAG
B32Ccy7-F6	CTCAGAGGTGGTGTAGGCATGAACGTCGAATAGGCATGAACGTCGAAGTTGCCGTGGTT	Adamts2-Gcy7-F5	GTCATCCACACCCGACTCGTCATGCTCTAAGACTCGTCATGCTCTAACTGGACCACCGA
B32Ccy7-R6	CACCTGAGCGCTGATCGACGTTCATGCC	Adamts2-Gcy7-R5	CTCCTTCCCATGGTTAGAGCATGACGAG
B32Ccy7-F7	AACTCCATCAGCATAGGCATGAACGTCGAATAGGCATGAACGTCGAGTGGGCCTCCTCA	Adamts2-Gcy7-F6	CACGTAGCTCTTCGACTCGTCATGCTCTAAGACTCGTCATGCTCTAACAGCCACTGAAC
B32Ccy7-R7	GACTGCTTTGTGGGTCGACGTTCATGCC	Adamts2-Gcy7-R6	AGGATCAGGCCGGCTAGAGCATGACGAG
B32Ccy7-F8	TCTCACATCCAGTTAGGCATGAACGTCGAATAGGCATGAACGTCGACGATGTTGGTCAT	Adamts2-Gcy7-F7	CAGCCAGCCCATCGACTCGTCATGCTCTAAGACTCGTCATGCTCTAATCCGGATCAGAC
B32Ccy7-R8	CAGCTGGCTGGCTATCGACGTTCATGCC	Adamts2-Gcy7-R7	ACTCCTCCTCCTCGTAGAGCATGACGAG
B32cy7-F9	CGTGGTAACAGTATAGGCATGAACGTCGAATAGGCATGAACGTCGATCGGTCACAGAGG	Adamts2-Gcy7-F8	GACACCACCTCCCGACTCGTCATGCTCTAAGACTCGTCATGCTCTACATGCGCTTCATA
B32Ccy7-R9	CCACGGTAGAGATATCGACGTTCATGCC	Adamts2-Gcy7-R8	GTTCCATCGTGCAGTAGAGCATGACGAG
B32Ccy7-F10	CTCTTCTCGTTGTTAGGCATGAACGTCGAATAGGCATGAACGTCGAGGAAGAATCAGCT	Adamts2-Gcy7-F9	TGTGTCCGGCTTCGACTCGTCATGCTCTAAGACTCGTCATGCTCTAACTCATCGTGGTC
B32Ccy7-R10	TGCTTACACACGTATCGACGTTCATGCC	Adamts2-Gcy7-R9	GGCATGGTCGTGGATAGAGCATGACGAG
B32cy7-F11	ACAGCCGTTGCCCTAGGCATGAACGTCGAATAGGCATGAACGTCGATGCCGAACAGGCC	Adamts2-Gcy7-F10	GTCTCCAACGTAGGACTCGTCATGCTCTAAGACTCGTCATGCTCTAGTAAGTCTGCCAC
B32Ccy7-R11	ATCGATAGATCCCATCGACGTTCATGCC	Adamts2-Gcy7-R10	CGAGGAGGCTTTACTAGAGCATGACGAG
B32Ccy7-F12	GATGGCCTTAGAGTAGGCATGAACGTCGAATAGGCATGAACGTCGAGGATGGCTCTGCC	Adamts2-Gcy7-F11	TCACCGGTGACCCGACTCGTCATGCTCTAAGACTCGTCATGCTCTAACAAGGCTCCCAT
B32Ccy7-R12	GATGTTCTCAGGCATCGACGTTCATGCC	Adamts2-Gcy7-R11	CCACAGCTTTGAGATAGAGCATGACGAG
B33Ecy7-F1	GAAGCCGGTAATCACTTGGATCCACTCGTAACTTGGATCCACTCGTTCATCACCCGATC	Adamts2-Gcy7-F12	GACACTGCTCCTCGACTCGTCATGCTCTAAGACTCGTCATGCTCTAAGGTCCCACTGCT
B33Ecy7-F1	GGCGAAGCGATAGTACGAGTGGATCCAA	Adamts2-Gcy7-R12	CGTGCTCAAAGTAGTAGAGCATGACGAG
B33Ecy7-F2	TTTGACTCGACCTACTTGGATCCACTCGTAACTTGGATCCACTCGTGTGCAGGCCTAGT	Adamts2-Gcy7-F13	AGTCAAAGCGACAGACTCGTCATGCTCTAAGACTCGTCATGCTCTATAACCCAGGCCAA
B33Ecy7-F2	GTTGAGGCAGGATTACGAGTGGATCCAA	Adamts2-Gcy7-R13	CAGTGCACATCATCTAGAGCATGACGAG
B33Ecy7-F3	CAAGAGGTCAGGCACTTGGATCCACTCGTAACTTGGATCCACTCGTCATCGTCGCAGGT	Adamts2-Gcy7-F14	CAGTGCTTGCCAGGACTCGTCATGCTCTAAGACTCGTCATGCTCTAGTGGCCTTTGAAG
B33Ecy7-F3	GATATGGATCGGCAACGAGTGGATCCAA	Adamts2-Gcy7-R14	GTCAGCCAGATGCTTAGAGCATGACGAG
B33Ecy7-F4	CTCCGAGTCGAAGACTTGGATCCACTCGTAACTTGGATCCACTCGTGACGGTTGTGCGT	Adamts2-Gcy7-F15	TCCTTGCCGTCTCGACTCGTCATGCTCTAAGACTCGTCATGCTCTAGCAAGCCTGCAGA
B33Ecy7-F4	CAAGGCGATCGTCTACGAGTGGATCCAA	Adamts2-Gcy7-R15	TTCGGGGACAGGGATAGAGCATGACGAG
B33Ecy7-F5	AAGCCGACAGTGAACTTGGATCCACTCGTAACTTGGATCCACTCGTCTTTCGCATCGTG	Adamts2-Gcy7-F16	TGCCCTTCACCACGACTCGTCATGCTCTAAGACTCGTCATGCTCTAGACCTCGTGAATG
B33Ecy7-F5	ATGAAGCCTGCGTGACGAGTGGATCCAA	Adamts2-Gcy7-R16	CTTGTTTCCTCGGATAGAGCATGACGAG
B33Ecy7-F6	ACGATCAATCCCCACTTGGATCCACTCGTAACTTGGATCCACTCGTTCGGTGATGGCAA	Adamts2-Gcy7-F17	AATCCTCACCAGCGACTCGTCATGCTCTAAGACTCGTCATGCTCTAGGCTCAGCAGGAT
B33Ecy7-F6	ACGTAGTACGGCGAACGAGTGGATCCAA	Adamts2-Gcy7-R17	CATGGACTTTGCGATAGAGCATGACGAG
B33Ecy7-F7	CCATGCGGTTGGAACTTGGATCCACTCGTAACTTGGATCCACTCGTGGCGAGCAGCAGT	Adamts2-Gcy7-F18	AGCCTGTGGTTCGGACTCGTCATGCTCTAAGACTCGTCATGCTCTACTCCTGTGTCCAG
B33Ecy7-F7	ATGTCGGCGGCGATACGAGTGGATCCAA	Adamts2-Gcy7-R18	GTTGCCCTGGGAGTTAGAGCATGACGAG
B33Ecy7-F8	CGGGAAGGTTGTCACTTGGATCCACTCGTAACTTGGATCCACTCGTAGTCCGGTGAGTT	Adamts2-Gcy7-F19	CATGGCCCGTCTCGACTCGTCATGCTCTAAGACTCGTCATGCTCTATCCATGCCCAGCA
B33Ecy7-F8	GGCGCCGATCGCTACGAGTGGATCCAA	Adamts2-Gcy7-R19	CTTGCCCGTCATGGTAGAGCATGACGAG
B33Ecy7-F9	GAGCTGATCATGGACTTGGATCCACTCGTAACTTGGATCCACTCGTGCTCGAGGAAGAT	Cpne7-H488-F1	TCTGTCCACCTGTGAGCGTTCGACTCCAAAGAGCGTTCGACTCCAATCACCACCTCTGT
B33Ecy7-F9	CTGGGGAGGCTCGTACGAGTGGATCCAA	Cpne7-H488-R1	ATGCAGGCTGCTCATTGGAGTCGAACGC
B33Ecy7-F10	GTATAGAGCCGACACTTGGATCCACTCGTAACTTGGATCCACTCGTTACCGGGTTGATG	Cpne7-H488-F2	TCTCTGCGAACGTGAGCGTTCGACTCCAAAGAGCGTTCGACTCCAAAAGGCCTTCTGCA
B33Ecy7-F10	TCGGGAATGATCCTACGAGTGGATCCAA	Cpne7-H488-R2	GCTGCTCCTCCTCTTTGGAGTCGAACGC
B33Ecy7-F11	GGTCTGGGGTGACACTTGGATCCACTCGTAACTTGGATCCACTCGTGTGACCGGATTGA	Cpne7-H488-F3	CTGCCGAATCGCAGAGCGTTCGACTCCAAAGAGCGTTCGACTCCAACTTGCCAGCATTC
B33Ecy7-F12	CAATCGGCCGCCCTACGAGTGGATCCAA	Cpne7-H488-R3	ACCGTGATGGTGGTTTGGAGTCGAACGC
B33Ecy7-F13	GAGACGCTGCGCAACTTGGATCCACTCGTAACTTGGATCCACTCGTCAGATGGACGGGC	Cpne7-H488-F4	ACCCGATACAGCTGAGCGTTCGACTCCAAAGAGCGTTCGACTCCAACCCGTCGTCATTA
B33Ecy7-F13	TTGCGCATGAATTTACGAGTGGATCCAA	Cpne7-H488-R4	ACGAGCTGCTCACATTGGAGTCGAACGC
		Cpne7-H488-F5	CTTCTGCACCCCCGAGCGTTCGACTCCAAAGAGCGTTCGACTCCAACCTCAAACCGTAG
		Cpne7-H488-R5	GTGGGTGTCATACTTTGGAGTCGAACGC
		Cpne7-H488-F6	ACACTCCATGCCCGAGCGTTCGACTCCAAAGAGCGTTCGACTCCAATTTGACCCAGGGT
		Cpne7-H488-R6	CTTCTGGGCCACATTTGGAGTCGAACGC
		Cpne7-H488-F7	TTGTAATTGCGCTGAGCGTTCGACTCCAAAGAGCGTTCGACTCCAACACCCCGGAATTC
		Cpne7-H488-R7	TCTGCCAGGATCAGTTGGAGTCGAACGC
		Cpne7-H488-F8	CTTCAGAGGCCGTGAGCGTTCGACTCCAAAGAGCGTTCGACTCCAACCCAGACCAGGCA
		Cpne7-H488-R8	TCGGGAGTCATAGATTGGAGTCGAACGC
		Cpne7-H488-F9	ATCCGTCACCACAGAGCGTTCGACTCCAAAGAGCGTTCGACTCCAAGAGTGTCCGACAT
		Cpne7-H488-R9	CACAATGGCCTCTGTTGGAGTCGAACGC
		Cpne7-H488-F10	ACCGCTTGTCACTGAGCGTTCGACTCCAAAGAGCGTTCGACTCCAACCCAGAGCAGAAA
		Cpne7-H488-R10	TCCGGGCTCCAAAATTGGAGTCGAACGC
		Cpne7-H488-F11	ATCCAGTTTCCGGGAGCGTTCGACTCCAAAGAGCGTTCGACTCCAAAGAGGTCCTTGTC
		Cpne7-H488-R11	GTCCGACTTGCTGTTTGGAGTCGAACGC
		Cpne7-H488-F12	TGGCTACCGTACAGAGCGTTCGACTCCAAAGAGCGTTCGACTCCAAGCTGTGAAGTCGA
		Cpne7-H488-R12	GGTCACCGTTGGACTTGGAGTCGAACGC
		Cpne7-H488-F13	TGACAGACATGGGGAGCGTTCGACTCCAAAGAGCGTTCGACTCCAAACCCCAACAATGA
		Cpne7-H488-R13	AGTCAGCGTTGCCGTTGGAGTCGAACGC
		Cpne7-H488-F14	TTTAGCTCACGGAGAGCGTTCGACTCCAAAGAGCGTTCGACTCCAAGGGGGATGCGTTC
		Cpne7-H488-R14	TTGGCCAGTGCTGGTTGGAGTCGAACGC
		Tnnc1-H546-F1	GTCGTCCTTCATGAGTGTTAGCAGGTTGCAAGTGTTAGCAGGTTGCACTTCCCTTTGCT
		Tnnc1-H546-R1	CAGCTCCTCCTCACGCAACCTGCTAACA
		Tnnc1-H546-F2	ATCACCTTGCCCAAGTGTTAGCAGGTTGCAAGTGTTAGCAGGTTGCGCCCAGCATCCTC
		Tnnc1-H546-R2	GGTGTGGGGTTCTCGCAACCTGCTAACA
		Tnnc1-H546-F3	ATGCAGCCATCCTAGTGTTAGCAGGTTGCAAGTGTTAGCAGGTTGCCTCCTTGGTGCTG
		Tnnc1-H546-R3	ATCACCTTGCCCACGCAACCTGCTAACA
		Tnnc1-H546-F4	TACCGCAGCTTTGAGTGTTAGCAGGTTGCAAGTGTTAGCAGGTTGCCTGTCAACTGTTC
		Tnnc1-H546-R4	ATTCTTCTGCTCCCGCAACCTGCTAACA
		Tnnc1-H546-F5	AATCATCTCCTGCAGTGTTAGCAGGTTGCAAGTGTTAGCAGGTTGCCGTCTACTTCGTC
		Tnnc1-H546-R5	GCCACTGCCATCCCGCAACCTGCTAACA
		Tnnc1-H546-F6	AGCGTTTTTGTCAAGTGTTAGCAGGTTGCAAGTGTTAGCAGGTTGCCAATGTAGCCATC
		Tnnc1-H546-R6	CAGCTCATCTAAGCGCAACCTGCTAACA
		Tnnc1-H546-F7	GTGGCCTGCAGCAAGTGTTAGCAGGTTGCAAGTGTTAGCAGGTTGCAATGGTCTCACCT
		Tnnc1-H546-R7	ATGTCATCTTCCGCGCAACCTGCTAACA
		Tnnc1-H546-F8	TCGGCCATCGTTGAGTGTTAGCAGGTTGCAAGTGTTAGCAGGTTGCCGTCATAGTCAAT
		Tnnc1-H546-R8	GAATTCCAGGAACCGCAACCTGCTAACA
		Cux2H647-F1	AGCTCTTCAGCACGACAGGTCTCTCGATAAGACAGGTCTCTCGATAACCTCAGCCTGGA
		Cux2H647-R1	TACTGAGAGCCACGTATCGAGAGACCTG
		Cux2H647-F2	GAAGCAGCCTCCTGACAGGTCTCTCGATAAGACAGGTCTCTCGATACTCATCGGCCTTG
		Cux2H647-R2	ATGATCAAGCCGAGTATCGAGAGACCTG
		Cux2H647-F3	TGTCGGTGAGGACGACAGGTCTCTCGATAAGACAGGTCTCTCGATATGCCCTAGGTTGT
		Cux2H647-R3	CACCAAACAGCCGGTATCGAGAGACCTG
		Cux2H647-F4	TTGTGGAACCAGTGACAGGTCTCTCGATAAGACAGGTCTCTCGATACCTGGACCTGTAG
		Cux2H647-R4	ATTTCACGGCGCAATATCGAGAGACCTG
		Cux2H647-F5	TGGGTGGCTCTGGGACAGGTCTCTCGATAAGACAGGTCTCTCGATATGCTCTCTGGCAC
		Cux2H647-R5	ACGTCCCCTCGTTGTATCGAGAGACCTG
		Cux2H647-F6	CTCGGCCTCATTCGACAGGTCTCTCGATAAGACAGGTCTCTCGATAGACCCTTCTGTCT
		Cux2H647-R6	GTGGACTTCTTGGTTATCGAGAGACCTG
		Cux2H647-F7	AAGATGCGCTGGCGACAGGTCTCTCGATAAGACAGGTCTCTCGATAGACCTTCTCCCCA
		Cux2H647-R7	TGAGACAGTCCCACTATCGAGAGACCTG
		Cux2H647-F8	CTGGGTCCCTGGGGACAGGTCTCTCGATAAGACAGGTCTCTCGATACACCTTCTCCCCA
		Cux2H647-R8	CACAGAGCAAAGCATATCGAGAGACCTG
		Cux2H647-F9	TTCCCGTCTCCCCGACAGGTCTCTCGATAAGACAGGTCTCTCGATAAATGCCAGCAGGT
		Cux2H647-R9	AGAAAGTCGGGGGCTATCGAGAGACCTG
		Cux2H647-F10	GAGCTTACGCCACGACAGGTCTCTCGATAAGACAGGTCTCTCGATATGCCTTTCACCGT
		Cux2H647-R10	GATGAAGGGCTCCATATCGAGAGACCTG
		Cux2H647-F11	TGGCAGCCCTCTCGACAGGTCTCTCGATAAGACAGGTCTCTCGATAACCTCTTCCCGGT
		Cux2H647-R11	ATTCCCACTCCAGCTATCGAGAGACCTG
		Cux2H647-F12	GTCAAAGTAGCCGGACAGGTCTCTCGATAAGACAGGTCTCTCGATAATGCCCAGTGGTG
		Cux2H647-R12	CAAACCACGGTCTCTATCGAGAGACCTG
		Nnat-Hcy7-F1	CAGTTCTGCCGAGATCACGCTGCAAGGATAATCACGCTGCAAGGATAGCCGATGATGAG
		Nnat-Hcy7-R1	GCGGAAGATGTACGATCCTTGCAGCGTG
		Nnat-Hcy7-F2	CTGATGACACGGCATCACGCTGCAAGGATAATCACGCTGCAAGGATAGCACAGGAGCAC
		Nnat-Hcy7-R2	CATGCTGGTCGAGTATCCTTGCAGCGTG
		Nnat-Hcy7-F3	ACACAGGGGACCCATCACGCTGCAAGGATAATCACGCTGCAAGGATCTCTGACGAGGGA
		Nnat-Hcy7-R3	CTTGGCAAGTGCTGATCCTTGCAGCGTG
		Nnat-Hcy7-F4	TTCGAAAAGCGAAATCACGCTGCAAGGATAATCACGCTGCAAGGATGTCCCTGGAGGAT
		Nnat-Hcy7-R4	TCGCAATGGGCTGAATCCTTGCAGCGTG
		Nnat-Hcy7-F5	GGGAGTACCTGAAATCACGCTGCAAGGATAATCACGCTGCAAGGATGCCAGCTTCTGCA
		Nnat-Hcy7-R5	GGGACACCGTGTGGATCCTTGCAGCGTG
		Nnat-Hcy7-F6	CCAGCACCTGCCGATCACGCTGCAAGGATAATCACGCTGCAAGGATTGCCTGCGCTCCC
		Nnat-Hcy7-R6	AGTTGGGGGCTCGGATCCTTGCAGCGTG
		Calb1I488-F1	CATCCGACAAGGCTCGATAGCGATCACCAATCGATAGCGATCACCATACAGCTTCCCTC
		Calb1I488-R1	CAAGGTCTGTTCGCTGGTGATCGCTATC
		Calb1I488-F2	TTCCGTCAGCGTCTCGATAGCGATCACCAATCGATAGCGATCACCATCCAGGTAACCAC
		Calb1I488-R2	GCAGCTCCTTTCCATGGTGATCGCTATC
		Calb1I488-F3	TGTCAGTTCCAGCTCGATAGCGATCACCAATCGATAGCGATCACCAACCTGGCCATCTC
		Calb1I488-R3	CTGCACTGGTAGTTTGGTGATCGCTATC
		Calb1I488-F4	CAGAAGCTCCTGGTCGATAGCGATCACCAATCGATAGCGATCACCATCTTTCGCGCCTG
		Calb1I488-R4	CTCCAATCCAGCCATGGTGATCGCTATC
		Calb1I488-F5	GAAAGAGCAGCAATCGATAGCGATCACCAATCGATAGCGATCACCAAGTTGCTGGCATC
		Calb1I488-R5	CCTCGCAGGACTTGTGGTGATCGCTATC
		Calb1I488-F6	ACTGCAGGTGGGATCGATAGCGATCACCAATCGATAGCGATCACCAGTGATCAGAGATG
		Calb1I488-R6	AAAACTGTGAGGCATGGTGATCGCTATC
		Calb1I488-F7	TCATTTCCGGTGATCGATAGCGATCACCAATCGATAGCGATCACCATCCACAAAGGATT
		Calb1I488-R7	TCTGTCCATATTGATGGTGATCGCTATC
		Calb1I488-F8	CTGTGGTCAGTATTCGATAGCGATCACCAATCGATAGCGATCACCATTCGATGAAGCCG
		Calb1I488-R8	TTAAGTTCCTCGGATGGTGATCGCTATC
		Calb1I488-F9	GTATCATCCACAGTCGATAGCGATCACCAATCGATAGCGATCACCACTCTGCTAGTTTT
		Calb1I488-R9	ATGAGGTCTGTGTATGGTGATCGCTATC
		Calb1I488-F10	TTGATTCCCTGGATCGATAGCGATCACCAATCGATAGCGATCACCATTTCCCACACATT
		Calb1I488-R10	GCCTTATTGAACTATGGTGATCGCTATC
		Calb1I488-F11	GCCATCCTGATCATCGATAGCGATCACCAATCGATAGCGATCACCACTATGTATCCGTT
		Calb1I488-R11	CAGCTCATTTTCAATGGTGATCGCTATC
		Calb1I488-F12	CAGATCTTTCAGCTCGATAGCGATCACCAATCGATAGCGATCACCATGTTCTTCTCACA
		Calb1I488-R12	ATCCAATTCCTGTATGGTGATCGCTATC
		Etv1I546-F1	GTGGGTCCTTCCCGGTTGTACGCATATGCAGGTTGTACGCATATGCTCGCCTCTGGTAC
		Etv1I546-R1	AGCTGGAGGGATCGGCATATGCGTACAA
		Etv1I546-F2	TGTGACGTTCCATGGTTGTACGCATATGCAGGTTGTACGCATATGCTCCTCTTCGTTGA
		Etv1I546-R2	ACAGAGGCACTGTCGCATATGCGTACAA
		Etv1I546-F3	GATGGTGTCGGGGGGTTGTACGCATATGCAGGTTGTACGCATATGCCACTGGAGTGCTG
		Etv1I546-R3	TGGTGTAGTGGGGTGCATATGCGTACAA
		Etv1I546-F4	CACACAGGTGTCAGGTTGTACGCATATGCAGGTTGTACGCATATGCACTTCTCCGGGAC
		Etv1I546-R4	AATGTCCCCATCGTGCATATGCGTACAA
		Etv1I546-F5	ACCCGAGTTCTGAGGTTGTACGCATATGCAGGTTGTACGCATATGCTGACTGCAAGCAG
		Etv1I546-R5	TAAAGGGCTGCTCAGCATATGCGTACAA
		Etv1I546-F6	GAAGCCTTCTTGCGGTTGTACGCATATGCAGGTTGTACGCATATGCTTGGATGAGCCAG
		Etv1I546-R6	GCCTTCTGTTCTGGGCATATGCGTACAA
		Etv1I546-F7	AGGTGCTGTCTGGGGTTGTACGCATATGCAGGTTGTACGCATATGCTGGTCCATGGGGT
		Etv1I546-R7	GGCGGCGAAATCTCGCATATGCGTACAA
		Etv1I546-F8	TGAACAAGGAGGGGGTTGTACGCATATGCAGGTTGTACGCATATGCATGTTCTGTGTTG
		Etv1I546-R8	AGGTACCTGAGCTCGCATATGCGTACAA
		Etv1I546-F9	AACAAACTGCTCAGGTTGTACGCATATGCAGGTTGTACGCATATGCCCTGATAGTCTGG
		Etv1I546-R9	AGCCAAACTTTCACGCATATGCGTACAA
		Etv1I546-F10	CGGCAAAGGAGGAGGTTGTACGCATATGCAGGTTGTACGCATATGCCCCTTGGCATTGT
		Etv1I546-R10	CATAGGACGCCCTCGCATATGCGTACAA
		Etv1I546-F11	GGGATGTTTGGCTGGTTGTACGCATATGCAGGTTGTACGCATATGCTTGTGGTGGGAAG
		Etv1I546-R11	TCCTGCTTAAAGCCGCATATGCGTACAA
		Etv1I546-F12	CTGGCTGCACCGCGGTTGTACGCATATGCAGGTTGTACGCATATGCGGGGAAGCTTTGG
		Etv1I546-R12	ATCATCAAAGGAGCGCATATGCGTACAA
		Etv1I546-F13	CGTCCAGTCCAGGGGTTGTACGCATATGCAGGTTGTACGCATATGCAAATTCCATGCCT
		Etv1I546-R13	GGCTCAATCAGTTCGCATATGCGTACAA
		Etv1I546-F14	CGGCCTGTTCTTCGGTTGTACGCATATGCAGGTTGTACGCATATGCCATAGTTCATCGC
		Etv1I546-R14	ACGACTAAGTTTGCGCATATGCGTACAA
		DeptorI647-F1	AGGTCCCATCATCGTATCAGTGCGTACATAGTATCAGTGCGTACATCTGTCCAGTGCAA
		DeptorI647-R1	AGGCCTTCACCTCTATGTACGCACTGAT
		DeptorI647-F2	CAAAGCCCCAGCCGTATCAGTGCGTACATAGTATCAGTGCGTACATCTTCCTCGTACCA
		DeptorI647-R2	TGTGGCATGGTTTTATGTACGCACTGAT
		DeptorI647-F3	CACCCCCTCCTCCGTATCAGTGCGTACATAGTATCAGTGCGTACATTCCGCTCATACTT
		DeptorI647-R3	GGATGCCATGAAGCATGTACGCACTGAT
		DeptorI647-F4	GAGGCCATTGACAGTATCAGTGCGTACATAGTATCAGTGCGTACATCATTCAGCACGTT
		DeptorI647-R4	GGTGCGGTAGTCTTATGTACGCACTGAT
		DeptorI647-F5	TGTTGTGGCTTCAGTATCAGTGCGTACATAGTATCAGTGCGTACATCTGCCTCTTTCCT
		DeptorI647-R5	GTGGCAAAGCTGCAATGTACGCACTGAT
		DeptorI647-F6	GATGGTGCCGTCTGTATCAGTGCGTACATAGTATCAGTGCGTACATGGGTAGGTTTTGA
		DeptorI647-R6	CAACAAAGCAGTTTATGTACGCACTGAT
		DeptorI647-F7	AGGCCTCCTTATGGTATCAGTGCGTACATAGTATCAGTGCGTACATGTCTCTCGGTCAG
		DeptorI647-R7	ATGAGTTTTATCGCTATGTACGCACTGAT
		DeptorI647-F8	TGAATGATGCCCCGTATCAGTGCGTACATAGTATCAGTGCGTACATATCACACACGTGA
		DeptorI647-R8	AATTCCTTGTGCTTATGTACGCACTGAT
		DeptorI647-F9	ATGCTGGATGATCGTATCAGTGCGTACATAGTATCAGTGCGTACATGCTTGTTAGACAC
		DeptorI647-R9	GTCCACAAACGGGTATGTACGCACTGAT
		DeptorI647-F10	CCTCCGCCTCCGAGTATCAGTGCGTACATAGTATCAGTGCGTACATGCAGCTCCATCAG
		DeptorI647-R10	GGACGTCTCATTGTATGTACGCACTGAT
		DeptorI647-F11	GGACTGTCATGCGGTATCAGTGCGTACATAGTATCAGTGCGTACATCCTCAGACAGAAG
		DeptorI647-R11	TCGTGGCTCTGCTTATGTACGCACTGAT
		DeptorI647-F12	TCTCCTTGCTGGGGTATCAGTGCGTACATAGTATCAGTGCGTACATGACACGATCTTGA
		DeptorI647-R12	TCCTCCGCACGGCTATGTACGCACTGAT
		DeptorI647-F13	GAAGTAGCCACTGGTATCAGTGCGTACATAGTATCAGTGCGTACATTGGGGCTGCTGCT
		DeptorI647-R13	GCTGCTGCTGAGTTATGTACGCACTGAT
		Tshz2Icy7-F1	CTGAACTGGGACGCGGACATAGAGACTGAACGGACATAGAGACTGAGGTAGAGGGGGTT
		Tshz2Icy7-R1	AGGTGGCTGATGTTTCAGTCTCTATGTC
		Tshz2Icy7-F2	TGCTTCACGACTTCGGACATAGAGACTGAACGGACATAGAGACTGATTCCTTCCCACAC
		Tshz2Icy7-R2	TCTTCGTGGGGACATCAGTCTCTATGTC
		Tshz2Icy7-F3	TGAGGTGGGGACGCGGACATAGAGACTGAACGGACATAGAGACTGACAGAGCATGCTTC
		Tshz2Icy7-R3	TCAGCAATGTCACTTCAGTCTCTATGTC
		Tshz2Icy7-F4	TTCGGGTGACTTGCGGACATAGAGACTGAACGGACATAGAGACTGAACTGAGAGTGGTG
		Tshz2Icy7-R4	CACGTCTGCTACATTCAGTCTCTATGTC
		Tshz2Icy7-F5	GATGGAAGGCAGACGGACATAGAGACTGAACGGACATAGAGACTGACACTGAGCGGGTT
		Tshz2Icy7-R5	GACGGACTGCAGGCTCAGTCTCTATGTC
		Tshz2Icy7-F6	CATCGAAAACACGCGGACATAGAGACTGAACGGACATAGAGACTGACAAGGCCTGTTGA
		Tshz2Icy7-R6	TGGAGTCAGGGGACTCAGTCTCTATGTC
		Tshz2Icy7-F7	TGGAGCAGGAAGGCGGACATAGAGACTGAACGGACATAGAGACTGACTTGAGTTGGGAC
		Tshz2Icy7-R7	ACACGGGGCTTGTCTCAGTCTCTATGTC
		Tshz2Icy7-F8	GAGGCAAACTGAGCGGACATAGAGACTGAACGGACATAGAGACTGACTGGAAGAGGCTC
		Tshz2Icy7-R8	TTGCCCTCTGAGGATCAGTCTCTATGTC
		Tshz2Icy7-F9	TGATGGCTTAGGGCGGACATAGAGACTGAACGGACATAGAGACTGAAGGGGGAGTTACT
		Tshz2Icy7-R9	GGCTGTGCACTCCCTCAGTCTCTATGTC
		Tshz2Icy7-F10	AGACAGACCGGGACGGACATAGAGACTGAACGGACATAGAGACTGAAGGCTGGGCTTAG
		Tshz2Icy7-R10	GCACGGAGCTGAAATCAGTCTCTATGTC
		Tshz2Icy7-F11	TGAGCCGACGACACGGACATAGAGACTGAACGGACATAGAGACTGATTCTGGAGACCTC
		Tshz2Icy7-R11	TCGCCAGCTATTGATCAGTCTCTATGTC
		Tshz2Icy7-F12	TCGAAGGAGTCACCGGACATAGAGACTGAACGGACATAGAGACTGAATCTTGCAGGGAA
		Tshz2Icy7-R12	ATGTGGACACTCATTCAGTCTCTATGTC
		Tshz2Icy7-F13	GATTTGCATCCGCCGGACATAGAGACTGAACGGACATAGAGACTGACGGTGAACTTGGA
		Tshz2Icy7-R13	GGTCATGGAGAGTGTCAGTCTCTATGTC
		Tshz2Icy7-F14	ATCTGAGAGCCCACGGACATAGAGACTGAACGGACATAGAGACTGATCGGATTTGCAGT
		Tshz2Icy7-R14	TTGGCGAGGTTGGCTCAGTCTCTATGTC
		Tshz2Icy7-F15	ATCATTCTTGCCGCGGACATAGAGACTGAACGGACATAGAGACTGAGGTGCCAATCAAA
		Tshz2Icy7-R15	GGACAGGGCATCTATCAGTCTCTATGTC
		Tshz2Icy7-F16	CTGGTAGGCTGCGCGGACATAGAGACTGAACGGACATAGAGACTGATGCCCTCTGAGAG
		Tshz2Icy7-R16	CATAGGTGGCTTGCTCAGTCTCTATGTC
		Tshz2Icy7-F17	ACGGAGCCACTGTCGGACATAGAGACTGAACGGACATAGAGACTGACTGGTGTTGAGCA
		Tshz2Icy7-R17	GTGTCATTGCTGCATCAGTCTCTATGTC
		Tshz2Icy7-F18	TGGGCCTTGTTGACGGACATAGAGACTGAACGGACATAGAGACTGAGGGAGCACCATTC
		Tshz2Icy7-R18	TATGCGCTCCAGCATCAGTCTCTATGTC
		Syt6J488-F1	AGTCATAGCGGAGTCTGGTTAGGTGCGCAATCTGGTTAGGTGCGCAGTCTCGCTTTCAT
		Syt6J488-R1	TGCGCACAATCAGGTGCGCACCTAACCA
		Syt6J488-F2	TTGATCCCCACTCTCTGGTTAGGTGCGCAATCTGGTTAGGTGCGCAAAGGCCTTCAGCA
		Syt6J488-R2	CAGTGGTCCCTGCGTGCGCACCTAACCA
		Syt6J488-F3	TGTCGTGGCAGGTTCTGGTTAGGTGCGCAATCTGGTTAGGTGCGCAGGAGACATGCATC
		Syt6J488-R3	CCATAGTCCACGCATGCGCACCTAACCA
		Syt6J488-F4	ACTGTCGAAGCTGTCTGGTTAGGTGCGCAATCTGGTTAGGTGCGCAGGCATGAGCTCTC
		Syt6J488-R4	TGGTTTCGGAGACCTGCGCACCTAACCA
		Syt6J488-F5	TGTGGTCTGTCGCTCTGGTTAGGTGCGCAATCTGGTTAGGTGCGCAAGGATGCTGGCTC
		Syt6J488-R5	TGTGTGCCTGGTGCTGCGCACCTAACCA
		Syt6J488-F6	TGCCTCTGGAGCTTCTGGTTAGGTGCGCAATCTGGTTAGGTGCGCATTATCCGCCATGT
		Syt6J488-R6	TGGGGTCCTTCAGGTGCGCACCTAACCA
		Syt6J488-F7	GAAGCGGTCAAAGTCTGGTTAGGTGCGCAATCTGGTTAGGTGCGCATGTCATGGCGGGA
		Syt6J488-R7	GACCTCCCCAATCTTGCGCACCTAACCA
		Syt6J488-F8	TGGAGGCCTCTTTTCTGGTTAGGTGCGCAATCTGGTTAGGTGCGCAGCAGAAGAAGGGC
		Syt6J488-R8	CTGAAGCAGGGTTGTGCGCACCTAACCA
		Syt6J488-F9	CTCCAGGAAGCCCTCTGGTTAGGTGCGCAATCTGGTTAGGTGCGCATCTTCACAGCTGC
		Syt6J488-R9	GGAAGTGTGGCTGGTGCGCACCTAACCA
		Syt6J488-F10	CTGCACCTCGGCTTCTGGTTAGGTGCGCAATCTGGTTAGGTGCGCACTTTGACCGACAT
		Syt6J488-R10	GCGCATGATGTGCGTGCGCACCTAACCA
		Syt6J488-F11	GGTGGGCTGCTCGTCTGGTTAGGTGCGCAATCTGGTTAGGTGCGCATACGGCCAATACT
		Syt6J488-R11	AAGCTCAGGCTTGGTGCGCACCTAACCA
		Syt6J488-F12	GGCATCATCCCCATCTGGTTAGGTGCGCAATCTGGTTAGGTGCGCACGGCCTCCGACTT
		Syt6J488-R12	CCCACAGCTCTTGGTGCGCACCTAACCA
		Syt6J488-F13	GGGAGGTCAAAGGTCTGGTTAGGTGCGCAATCTGGTTAGGTGCGCAAAAGTCCTTGGCA
		Syt6J488-R13	TCAGAACTTCCGCGTGCGCACCTAACCA
		Syt6J488-F14	CACTTGCGGTCAGTCTGGTTAGGTGCGCAATCTGGTTAGGTGCGCAGGTCTGCAGCTTG
		Syt6J488-R14	TTGCGGTGCACCCGTGCGCACCTAACCA
		Syt6J488-F15	GGGAAGTGGAAGTTCTGGTTAGGTGCGCAATCTGGTTAGGTGCGCACTCGTAGGGCACG
		Syt6J488-R15	CGGTCAGCCAGCTGTGCGCACCTAACCA
		Syt6J488-F16	GGGACAGGTCAGATCTGGTTAGGTGCGCAATCTGGTTAGGTGCGCAATGGAGGTCTCCC
		Syt6J488-R16	GGATGTCCTTCCAGTGCGCACCTAACCA
		Syt6J488-F17	CAAGTCCACACTTTCTGGTTAGGTGCGCAATCTGGTTAGGTGCGCAACATGATCTCTCC
		Syt6J488-R17	GTAGCAGAGGGAGGTGCGCACCTAACCA
		Syt6J488-F18	GATCACTGTGAGGTCTGGTTAGGTGCGCAATCTGGTTAGGTGCGCAGATTTCGACACTT
		Syt6J488-R18	GTCCATTGCTTTGGTGCGCACCTAACCA
		Syt6J488-F19	GGTTTAGGGTGTTTCTGGTTAGGTGCGCAATCTGGTTAGGTGCGCATCGTTGTAGATGG
		Syt6J488-R19	CAAAGATGATGGCGTGCGCACCTAACCA
		Oprk1J546-F1	TACTACCAGCACCCCATGAGCGATACTGAACCATGAGCGATACTGATGAAGACTGCAAC
		Oprk1J546-R1	GGTCCAACAGATGTTCAGTATCGCTCAT
		Oprk1J546-F2	AGCGGTCCACACTCCATGAGCGATACTGAACCATGAGCGATACTGACACACAGCAATGT
		Oprk1J546-R2	CTTTCACAGGGTGCTCAGTATCGCTCAT
		Oprk1J546-F3	TGGGGAGAAGGCACCATGAGCGATACTGAACCATGAGCGATACTGACAAGAGCTGCTGT
		Oprk1J546-R3	CCCAGTTGGGGAAGTCAGTATCGCTCAT
		Oprk1J546-F4	TTCAGGCGCAGGACCATGAGCGATACTGAACCATGAGCGATACTGAGAGCCGGACACTC
		Oprk1J546-R4	CGGGAGCCAGACACTCAGTATCGCTCAT
		Oprk1J546-F5	GATCCTCTGAGCCCCATGAGCGATACTGAACCATGAGCGATACTGAGACTCCAGCTGCT
		Oprk1J546-R5	GAGAGATGTGCGCCTCAGTATCGCTCAT
		Oprk1J546-F6	GATGATAACAGGGCCATGAGCGATACTGAACCATGAGCGATACTGAAGTAGACAGCGGT
		Oprk1J546-R6	CCACAAATACCACACTCAGTATCGCTCAT
		Oprk1J546-F7	AGAATTGCCCACTCCATGAGCGATACTGAACCATGAGCGATACTGACAAACATGACCAG
		Oprk1J546-R7	GTATCGGATGATGCTCAGTATCGCTCAT
		Oprk1J546-F8	CCAAAGCCAGGTTCCATGAGCGATACTGAACCATGAGCGATACTGAACCAAAGCATCTG
		Oprk1J546-R8	GCATAGTGGTAGTCTCAGTATCGCTCAT
		Oprk1J546-F9	TCAAGTAGACAGCCCATGAGCGATACTGAACCATGAGCGATACTGAGGCCAAGAATTCA
		Oprk1J546-R9	GCACATCTCCAAACTCAGTATCGCTCAT
		Oprk1J546-F10	GTTCGGAAGTCCACCATGAGCGATACTGAACCATGAGCGATACTGATGCTTTCAAAGGT
		Oprk1J546-R10	GATGTTGATGATCTCTCAGTATCGCTCAT
		Oprk1J546-F11	ACAGATGATGCCACCATGAGCGATACTGAACCATGAGCGATACTGACGCTGATATACCA
		Oprk1J546-R11	CCTCCAAGGACTACTCAGTATCGCTCAT
		Oprk1J546-F12	ACATCCACATCTTCCATGAGCGATACTGAACCATGAGCGATACTGAGGAGCATTCAATG
		Oprk1J546-R12	TCAGGAAACTGCACTCAGTATCGCTCAT
		Oprk1J546-F13	ACGAAGACACAGACCATGAGCGATACTGAACCATGAGCGATACTGACACAAAGGCAAAG
		Oprk1J546-R13	ATGAGGACTGGGACTCAGTATCGCTCAT
		Oprk1J546-F14	CTCCACCAGGATACCATGAGCGATACTGAACCATGAGCGATACTGATGCTTCCCAGAGC
		Oprk1J546-R14	TGTGCTGTGGGAGCTCAGTATCGCTCAT
		Oprk1J546-F15	ATAACCCAAGGCACCATGAGCGATACTGAACCATGAGCGATACTGAGGCTGCTGTTGGT
		Oprk1J546-R15	GAGAACAGGATTCCTCAGTATCGCTCAT
		Oprk1J546-F16	AGTTTTCATCCAGCCATGAGCGATACTGAACCATGAGCGATACTGAAAACACCGCTTGA
		Oprk1J546-R16	AGCAGAAGTCCCTCTCAGTATCGCTCAT
		Oprk1J546-F17	TCTATTGGTGCTCCCATGAGCGATACTGAACCATGAGCGATACTGACTGTGTTTCTAAC
		Oprk1J546-R17	AGCAGGATCCTGACTCAGTATCGCTCAT
		Oprk1J546-F18	ATTCATCCCTCCCCCATGAGCGATACTGAACCATGAGCGATACTGAGTCATACTGGCTT
		Oprk1J546-R18	CATTTCCACGACTCTCAGTATCGCTCAT
		Ddit4lJ647-F1	ACACACGTCCAGCCCTGCTAGCGATTCATACCTGCTAGCGATTCATTGCCTTGCTCCAC
		Ddit4lJ647-R1	GCTATGGCAGCTCAATGAATCGCTAGCA
		Ddit4lJ647-F2	TCCAGACGCAGCACCTGCTAGCGATTCATACCTGCTAGCGATTCATCCAGAGGCGAGAG
		Ddit4lJ647-R2	CCCTGGATCTTGGCATGAATCGCTAGCA
		Ddit4lJ647-F3	TTGCTGCTGTCCACCTGCTAGCGATTCATACCTGCTAGCGATTCATCCCGAAGCCACTG
		Ddit4lJ647-R3	GAGTCTTCCTCCGCATGAATCGCTAGCA
		Ddit4lJ647-F4	AGAGGAGGACGAGCCTGCTAGCGATTCATACCTGCTAGCGATTCATAGGACGAAGAGGA
		Ddit4lJ647-R4	CGGAGTTCGAGACCATGAATCGCTAGCA
		Ddit4lJ647-F5	AGAGTTGGCAGAACCTGCTAGCGATTCATACCTGCTAGCGATTCATCAGGGACCAAGGA
		Ddit4lJ647-R5	GGACTGGCTGTAAGATGAATCGCTAGCA
		Ddit4lJ647-F6	GAGCAGCTCAAAGCCTGCTAGCGATTCATACCTGCTAGCGATTCATCCTCGGGGTCACT
		Ddit4lJ647-R6	ACACAGGTGCTCAAATGAATCGCTAGCA
		Ddit4lJ647-F7	CGGCGGCCGATCACCTGCTAGCGATTCATACCTGCTAGCGATTCATCCCAGGCGGAGCG
		Ddit4lJ647-R7	TCTGGCTGCAGACAATGAATCGCTAGCA
		Ddit4lJ647-F8	GCGGTCAAGGCCCCCTGCTAGCGATTCATACCTGCTAGCGATTCATCCAGGCTCGCGCA
		Ddit4lJ647-R8	GCAGTCCGAGCTCAATGAATCGCTAGCA
		Ddit4lJ647-F9	GCTGCATCAGGTTCCTGCTAGCGATTCATACCTGCTAGCGATTCATCTCTCCTGCAGCA
		Ddit4lJ647-R9	GCGCCTGGGACAGAATGAATCGCTAGCA
		Ddit4lJ647-F10	AGCAAACGCGCAGCCTGCTAGCGATTCATACCTGCTAGCGATTCATCTGGCTCGGCATG
		Ddit4lJ647-R10	ACCTGGCTCACCAAATGAATCGCTAGCA
		Ddit4lJ647-F11	TGTATGCCAGGCGCCTGCTAGCGATTCATACCTGCTAGCGATTCATCCGCACGGCTCAC
		Ddit4lJ647-R11	TGCCCCCCGCAGAATGAATCGCTAGCA
		GrpJcy7-F1	CTAGGAGGTCCAGCCCGTTGATGAATCAGACCCGTTGATGAATCAGTTCCCAGCAGCTT
		GrpJcy7-R1	GCTGGTGGCTTTGCCTGATTCATCAACG
		GrpJcy7-F2	AGCTGCTCCTTCACCCGTTGATGAATCAGACCCGTTGATGAATCAGGACGTACCCCCTC
		GrpJcy7-R2	GCTTCTTCCCAGCCCTGATTCATCAACG
		GrpJcy7-F3	CTGAGAGGCGGATCCCGTTGATGAATCAGACCCGTTGATGAATCAGAGTAGGCTGGAGA
		GrpJcy7-R3	TCCTCGGGATCCCTCTGATTCATCAACG
		GrpJcy7-F4	AGAGCGAGAGCTCCCCGTTGATGAATCAGACCCGTTGATGAATCAGAGAGCCAACAGCA
		GrpJcy7-R4	CCTGGCAGAGGACCCTGATTCATCAACG
		GrpJcy7-F5	GCAGCTGGCCCCCCCCGTTGATGAATCAGACCCGTTGATGAATCAGTGTCGACACCGGG
		GrpJcy7-R5	CCTCCACCTGCGCCCTGATTCATCAACG
		GrpJcy7-F6	GCGCGGATACATCCCCGTTGATGAATCAGACCCGTTGATGAATCAGCCCAGTGACTGCC
		GrpJcy7-R6	TAAGTGTCCCACACCTGATTCATCAACG
		GrpJcy7-F7	TCCGTGCTCTTTTCCCGTTGATGAATCAGACCCGTTGATGAATCAGGGACGGGGATTCA
		GrpJcy7-R7	TCAGCCGCATACACCTGATTCATCAACG
		GrpJcy7-F8	GAACGTCGTTAAACCCGTTGATGAATCAGACCCGTTGATGAATCAGAACTTAGCGGTTT
		GrpJcy7-R8	GCAGAGAGTCTACCCTGATTCATCAACG
		Rspo1-K488-F1	CAGGTGGTGTGGTACGGGTTCTCGAAAGAAACGGGTTCTCGAAAGATTTGGTGTCGGAG
		Rspo1-K488-R1	CACTTGCGGGTCTGTCTTTCGAGAACCC
		Rspo1-K488-F2	ATCCAGGTGGGCAACGGGTTCTCGAAAGAAACGGGTTCTCGAAAGACGGGCATCAAAGT
		Rspo1-K488-R2	TCATGTCGGGGTTCTCTTTCGAGAACCC
		Rspo1-K488-F3	CTGTCTCTTGCCCACGGGTTCTCGAAAGAAACGGGTTCTCGAAAGACACTGATCCGCCT
		Rspo1-K488-R3	TTGGCTCCCCTCACTCTTTCGAGAACCC
		Rspo1-K488-F4	CTTCTTGGAGCAGACGGGTTCTCGAAAGAAACGGGTTCTCGAAAGACGCACAGCTTCCT
		Rspo1-K488-R4	TCCCTTCCGGAAAGTCTTTCGAGAACCC
		Rspo1-K488-F5	CACAGTGCTCGATACGGGTTCTCGAAAGAAACGGGTTCTCGAAAGACTGAAGCAGGCCT
		Rspo1-K488-R5	TGCAGAAGTTGTGCTCTTTCGAGAACCC
		Rspo1-K488-F6	CTGAACAGAGCTCACGGGTTCTCGAAAGAAACGGGTTCTCGAAAGACAACCGTTGACTT
		Rspo1-K488-R6	GCGAGCACTTGAGCTCTTTCGAGAACCC
		Rspo1-K488-F7	TTCCTGGCCGGATACGGGTTCTCGAAAGAAACGGGTTCTCGAAAGACTCCTTGCTGTTC
		Rspo1-K488-R7	GAGTTGGAGCCCGCTCTTTCGAGAACCC
		Rspo1-K488-F8	TTCCTCTCCAGCAACGGGTTCTCGAAAGAAACGGGTTCTCGAAAGACTGGCGGATGTCG
		Rspo1-K488-R8	AGGCAGACGCCCAGTCTTTCGAGAACCC
		Rspo1-K488-F9	TACAAGCCCTCCTACGGGTTCTCGAAAGAAACGGGTTCTCGAAAGAGCCCTTGTGTAAG
		Rspo1-K488-R9	GCTGGATAGCAGCGTCTTTCGAGAACCC
		Rspo1-K488-F10	CTGTTAGCGGCTGACGGGTTCTCGAAAGAAACGGGTTCTCGAAAGAGCACTCCATGGTG
		Rspo1-K488-R10	TGTGCAGGACTGCGTCTTTCGAGAACCC
		Rspo1-K488-F11	CAGGGCGTCCTGCACGGGTTCTCGAAAGAAACGGGTTCTCGAAAGACTGCCCCTCTGGG
		Rspo1-K488-R11	CCCTTCCTCCTCTGTCTTTCGAGAACCC
		Rspo1-K488-F12	TTGCCCTTTGTGTACGGGTTCTCGAAAGAAACGGGTTCTCGAAAGAGCTGTGGCTGCTG
		Rspo1-K488-R12	CCCTGTTGTCCCTGTCTTTCGAGAACCC
		Fstl5-K546-F1	TCTGCCCCACAGTCGTATCGTGATGTCATACGTATCGTGATGTCATCTCAGAACAGCAC
		Fstl5-K546-R1	CCACAATGGCACACATGACATCACGATA
		Fstl5-K546-F2	AGCTGTTTGGAGACGTATCGTGATGTCATACGTATCGTGATGTCATTGCTTGAAGTGTG
		Fstl5-K546-R2	ACCTCACTGCCATAATGACATCACGATA
		Fstl5-K546-F3	AGCCTTGCAGCTTCGTATCGTGATGTCATACGTATCGTGATGTCATCTCCGGTGATGTC
		Fstl5-K546-R3	CTGTGGTGGAGTACATGACATCACGATA
		Fstl5-K546-F4	CTTCTGCTTTGGGCGTATCGTGATGTCATACGTATCGTGATGTCATTGCACTTCATCCT
		Fstl5-K546-R4	CCCACACACATCTGATGACATCACGATA
		Fstl5-K546-F5	TGGCCTGACTCTCCGTATCGTGATGTCATACGTATCGTGATGTCATACACCAGGTTCTC
		Fstl5-K546-R5	TAAGGCTTGCAGTAATGACATCACGATA
		Fstl5-K546-F6	CCTTGTCTCTCTGCGTATCGTGATGTCATACGTATCGTGATGTCATCACACTCCGCATG
		Fstl5-K546-R6	AAGGTCCATGCAGCATGACATCACGATA
		Fstl5-K546-F7	GCAGTCTTCATTGCGTATCGTGATGTCATACGTATCGTGATGTCATCCCCTTCAAAGAA
		Fstl5-K546-R7	GGCCATGCAGTTGCATGACATCACGATA
		Fstl5-K546-F8	ACCAAAGTCATTGCGTATCGTGATGTCATACGTATCGTGATGTCATGGGACCCATCATC
		Fstl5-K546-R8	ACCTTGGTAATATACCATGACATCACGATA
		Fstl5-K546-F9	AGCCATCTGCATACGTATCGTGATGTCATACGTATCGTGATGTCATCGGACATTTTCAT
		Fstl5-K546-R9	AGATGTGTGTCTGCATGACATCACGATA
		Fstl5-K546-F10	ATCTTCATAACGGCGTATCGTGATGTCATACGTATCGTGATGTCATTGTATGCTCCTGT
		Fstl5-K546-R10	CCTAGCAATGCACCATGACATCACGATA
		Fstl5-K546-F11	CAGAATCTTCCACCGTATCGTGATGTCATACGTATCGTGATGTCATAGTGTCTTCCTAG
		Fstl5-K546-R11	CATAATATGTTAGCCATGACATCACGATA
		Fstl5-K546-F12	GGGTTGTATCACTCGTATCGTGATGTCATACGTATCGTGATGTCATATTCACATTCCGT
		Fstl5-K546-R12	AATGTGCCTCTGACATGACATCACGATA
		Fstl5-K546-F13	TGGGATTGCACATCGTATCGTGATGTCATACGTATCGTGATGTCATCTGAACAACCTTT
		Fstl5-K546-R13	TCTGTACTCACTGCATGACATCACGATA
		Fstl5-K546-F14	GACTTGTCGTAGTCGTATCGTGATGTCATACGTATCGTGATGTCATGACTTGGTCATGT
		Fstl5-K546-R14	CAGCTCAGCACCCCATGACATCACGATA
		Fstl5-K546-F15	GAGTGATCACCTGCGTATCGTGATGTCATACGTATCGTGATGTCATTTCCCGCTGGCCA
		Fstl5-K546-R15	TGTGGTGTGGCACCATGACATCACGATA
		Fstl5-K546-F16	GGCTGAGTGTGGACGTATCGTGATGTCATACGTATCGTGATGTCATCTGTTTCCCAACT
		Fstl5-K546-R16	TCCACTCTGTCAACATGACATCACGATA
		Fstl5-K546-F17	GATAGAGGAATGCCGTATCGTGATGTCATACGTATCGTGATGTCATGGTGTATGCCAAG
		Fstl5-K546-R17	TATCCTCCCAGATCATGACATCACGATA
		Fstl5-K546-F18	AGGCCAGGTCAGACGTATCGTGATGTCATACGTATCGTGATGTCATAAGGATGGCTGGA
		Fstl5-K546-R18	GGTGGGCTTCTGTCATGACATCACGATA
		Fstl5-K546-F19	GAAAGCTCCACAACGTATCGTGATGTCATACGTATCGTGATGTCATGACCTTCCCAGAG
		Fstl5-K546-R19	GCTTTTGATCATCTCATGACATCACGATA
		Fstl5-K546-F20	GGCCAGTCTTCTGCGTATCGTGATGTCATACGTATCGTGATGTCATTTTCTGGCTCCAG
		Fstl5-K546-R20	TGGATGTGCCTGTCATGACATCACGATA
		Scn4b-K647-F1	GTGCCCAGCCATCCTACGCCCTAATGACTACTACGCCCTAATGACTACCCAAAAGCCCA
		Scn4b-K647-R1	GGAAGCAGGAAGACAGTCATTAGGGCGT
		Scn4b-K647-F2	GTCACTGAACTCCCTACGCCCTAATGACTACTACGCCCTAATGACTTGTATCTGCCCGT
		Scn4b-K647-R2	CCTCACGAAGCAGCAGTCATTAGGGCGT
		Scn4b-K647-F3	GAGCCAGGCAACCCTACGCCCTAATGACTACTACGCCCTAATGACTCTCTTCTGCCTTG
		Scn4b-K647-R3	TTTGTGGGTGGCTAAGTCATTAGGGCGT
		Scn4b-K647-F4	ATACCTCCAACGACTACGCCCTAATGACTACTACGCCCTAATGACTGCCTTTCCCACAG
		Scn4b-K647-R4	CGTAGATGGTGGTCAGTCATTAGGGCGT
		Scn4b-K647-F5	AGCAGGATCGATGCTACGCCCTAATGACTACTACGCCCTAATGACTGAAGGTGCAGGGC
		Scn4b-K647-R5	CCATAACAGCTGGCAGTCATTAGGGCGT
		Scn4b-K647-F6	GGATGTTTCGCTGCTACGCCCTAATGACTACTACGCCCTAATGACTCGATGAGAATCCT
		Scn4b-K647-R6	CTTCACGATCCCGCAGTCATTAGGGCGT
		Scn4b-K647-F7	GGGTGATTCGATCCTACGCCCTAATGACTACTACGCCCTAATGACTGTGGAGCCCTCTA
		Scn4b-K647-R7	TCGTCTTCTCCTTCAGTCATTAGGGCGT
		Scn4b-K647-F8	CTTCTCCTTGGGGCTACGCCCTAATGACTACTACGCCCTAATGACTAGTTGTTCAAGTC
		Scn4b-K647-R8	GAAGATGGTGGCACAGTCATTAGGGCGT
		Scn4b-K647-F9	CACCACAGCCAGGCTACGCCCTAATGACTACTACGCCCTAATGACTCAATGACCCCGCC
		Scn4b-K647-R9	GCAAACAAGAAGTCAGTCATTAGGGCGT
		Slc24a2-Kcy7-F1	AAAGTTGGCCCATGTCACACGAGGATTAGAGTCACACGAGGATTAGTGGCTTCGACGGT
		Slc24a2-Kcy7-R1	CCTCGTTGGAGGCCCTAATCCTCGTGTG
		Slc24a2-Kcy7-F2	TGCAGCTTCAATGGTCACACGAGGATTAGAGTCACACGAGGATTAGCCTTCGGGGCATC
		Slc24a2-Kcy7-R2	GGCAGTCTCTGTGCCTAATCCTCGTGTG
		Slc24a2-Kcy7-F3	TGGGCTTCTGGCAGTCACACGAGGATTAGAGTCACACGAGGATTAGTGAGAGCTTTGCT
		Slc24a2-Kcy7-R3	GCTGGAGGGAATTGCTAATCCTCGTGTG
		Slc24a2-Kcy7-F4	ACGAAGTAGAGGCGTCACACGAGGATTAGAGTCACACGAGGATTAGGACCACCAGGAAC
		Slc24a2-Kcy7-R4	TCCAGGAGGACGCACTAATCCTCGTGTG
		Slc24a2-Kcy7-F5	GTCAGACCCATGAGTCACACGAGGATTAGAGTCACACGAGGATTAGAGCAGCCAAGATG
		Slc24a2-Kcy7-R5	GGGATAGAGGTCCGCTAATCCTCGTGTG
		Slc24a2-Kcy7-F6	TTTCTGCAGGAGCGTCACACGAGGATTAGAGTCACACGAGGATTAGCATGGGAACACCA
		Slc24a2-Kcy7-R6	GCCAAATGGTGACACTAATCCTCGTGTG
		Slc24a2-Kcy7-F7	CTGCTGACAGTCAGTCACACGAGGATTAGAGTCACACGAGGATTAGGAAGAGGCCATTG
		Slc24a2-Kcy7-R7	AGGACGATGGCACTCTAATCCTCGTGTG
		Slc24a2-Kcy7-F8	CACAGCTACCAGGGTCACACGAGGATTAGAGTCACACGAGGATTAGATGGGACAGTGCT
		Slc24a2-Kcy7-R8	GGCACTGATTGAATCTAATCCTCGTGTG
		Slc24a2-Kcy7-F9	TGCTGTGAGCAATGTCACACGAGGATTAGAGTCACACGAGGATTAGCCAATGCCGACAT
		Slc24a2-Kcy7-R9	AACCCACGATGGTCCTAATCCTCGTGTG
		Ptn-L488-F1	TCTTCCAGTTGCACTATCAGTAGCGGTCAACTATCAGTAGCGGTCAGCTCCAAACTGCT
		Ptn-L488-R1	GGTACTTGCACTCTTGACCGCTACTGAT
		Ptn-L488-F2	CTCCACAGTCAGACTATCAGTAGCGGTCAACTATCAGTAGCGGTCACTCCACTGCCATT
		Ptn-L488-R2	TAGGCACGCACACTTGACCGCTACTGAT
		Ptn-L488-F3	TCAAGGCGGTATTCTATCAGTAGCGGTCAACTATCAGTAGCGGTCACCAGTTCTGGTCT
		Ptn-L488-R3	CTCGCTTCAGGCTCTGACCGCTACTGAT
		Ptn-L488-F4	CAGCTGCCAAGATCTATCAGTAGCGGTCAACTATCAGTAGCGGTCATCAGCAGTGTCCA
		Ptn-L488-R4	CTTTCTTCCCGGCGTGACCGCTACTGAT
		Ptn-L488-F5	CAGGGCTTGGAGACTATCAGTAGCGGTCAACTATCAGTAGCGGTCAGGTGAGCTTGCCA
		Ptn-L488-R5	TGAGGCTTGGGCTATGACCGCTACTGAT
		Ptn-L488-F6	TCTACGTTGCTGCCTATCAGTAGCGGTCAACTATCAGTAGCGGTCACAGCTGCAAATTT
		Ptn-L488-R6	CAATGCCAGGAAGTTGACCGCTACTGAT
		Ptn-L488-F7	CACTCGGCGCCAGCTATCAGTAGCGGTCAACTATCAGTAGCGGTCACATGGTCTGTTTG
		Ptn-L488-R7	CATCTCTGAGTCTTTGACCGCTACTGAT
		Pcp4-L546-F1	TCTGGTGCATCCATGCGACAGCAGAAATGATGCGACAGCAGAAATGTGCACGCTCTGTC
		Pcp4-L546-R1	TGAATGGCCACAGGCATTTCTGCTGTCG
		Pcp4-L546-F2	GGCACTTTGTCTCTGCGACAGCAGAAATGATGCGACAGCAGAAATGCGTTGGTCGCTCC
		Pcp4-L546-R2	CGTCTTGTCTTTTGCATTTCTGCTGTCG
		Pcp4-L546-F3	TCTGCCCATCATTTGCGACAGCAGAAATGATGCGACAGCAGAAATGTCTTGGACTTTCT
		Pcp4-L546-R3	GTCGATATCAAATTCGCATTTCTGCTGTCG
		Pcp4-L546-F4	TTTCTGAACTGAGTGCGACAGCAGAAATGATGCGACAGCAGAAATGTTTCTTCTGGAAT
		Pcp4-L546-R4	TGTGATCCTGCCTGCATTTCTGCTGTCG
		Cdh13-L647-F1	AATGACAGGAGCGAACGGATTTAGCACGGAAACGGATTTAGCACGGCCACAGTTGGGTA
		Cdh13-L647-R1	ATCGCAGACCTCACCCGTGCTAAATCCG
		Cdh13-L647-F2	TGACCACAGAGAGAACGGATTTAGCACGGAAACGGATTTAGCACGGTAGTCCAGGGGCT
		Cdh13-L647-R2	AGGCAGAGATCTCTCCGTGCTAAATCCG
		Cdh13-L647-F3	TGCCCAGGATTTCAACGGATTTAGCACGGAAACGGATTTAGCACGGGATCTCGAAGCTC
		Cdh13-L647-R3	TGTGGGTTGGTGTCCCGTGCTAAATCCG
		Cdh13-L647-F4	CTGTCGATGGCCAAACGGATTTAGCACGGAAACGGATTTAGCACGGAGGAGGGTTGCCA
		Cdh13-L647-R4	CCGGTGCCAGTTGGCCGTGCTAAATCCG
		Cdh13-L647-F5	GACCAGGAGCACCAACGGATTTAGCACGGAAACGGATTTAGCACGGCATCTGCAGACGT
		Cdh13-L647-R5	GGTGCACTCCAGAACCGTGCTAAATCCG
		Cdh13-L647-F6	TGCCCACAGAGATAACGGATTTAGCACGGAAACGGATTTAGCACGGGTCAGCAGCACAC
		Cdh13-L647-R6	CTGTGGCATTCACACCGTGCTAAATCCG
		Cdh13-L647-F7	TGTCTTCCACTGTAACGGATTTAGCACGGAAACGGATTTAGCACGGGTAGGGTCGTCTT
		Cdh13-L647-R7	TCCAGGCTCCTGTCCCGTGCTAAATCCG
		Cdh13-L647-F8	ACCACAATGGACCAACGGATTTAGCACGGAAACGGATTTAGCACGGCAAGATGGGGGAC
		Cdh13-L647-R8	TGGTTCTCTGGGAACCGTGCTAAATCCG
		Cdh13-L647-F9	CACGAGTTCTGCCAACGGATTTAGCACGGAAACGGATTTAGCACGGTGCCCCCGACAAT
		Cdh13-L647-R9	GCCCTGGATGTCTACCGTGCTAAATCCG
		Cdh13-L647-F10	TCCTGAGAGCCACAACGGATTTAGCACGGAAACGGATTTAGCACGGACCGCAGTGATGT
		Cdh13-L647-R10	ACAGGGTCCTGCCGCCGTGCTAAATCCG
		Efnb3-Lcy7-F1	TTATTCGCCGAGTTGGCTGATCAACCTCAATGGCTGATCAACCTCATGCCTGGAACCTC
		Efnb3-Lcy7-R1	ACGTAACCGCCCTGTGAGGTTGATCAGC
		Efnb3-Lcy7-F2	TCGCAGAAGCACCTGGCTGATCAACCTCAATGGCTGATCAACCTCAGACTTTGTCCCAC
		Efnb3-Lcy7-R2	AGCTCCTCCTCGGCTGAGGTTGATCAGC
		Efnb3-Lcy7-F3	GTCCCTCCCAGGTTGGCTGATCAACCTCAATGGCTGATCAACCTCACACCTGGTATGGT
		Efnb3-Lcy7-R3	ATTGCTGCTGGGGATGAGGTTGATCAGC
		Efnb3-Lcy7-F4	TTCAGACACAGGTTGGCTGATCAACCTCAATGGCTGATCAACCTCATCTCCATGGGCAT
		Efnb3-Lcy7-R4	TGCCCCTCTGTCTGTGAGGTTGATCAGC
		Efnb3-Lcy7-F5	CAAGGCCTTCCCGTGGCTGATCAACCTCAATGGCTGATCAACCTCACCTTGCAAGCTCT
		Efnb3-Lcy7-R5	TTAGGCACACGCCATGAGGTTGATCAGC
		Efnb3-Lcy7-F6	CCCCTGGCCCAAATGGCTGATCAACCTCAATGGCTGATCAACCTCACCGACTTGCACAC
		Efnb3-Lcy7-R6	ACAGCAGCAGGGCATGAGGTTGATCAGC
		Efnb3-Lcy7-F7	ACCAGCCCCGCAATGGCTGATCAACCTCAATGGCTGATCAACCTCAGCTGAGTCCAGAT
		Efnb3-Lcy7-R7	TAGACAGGCTCCAATGAGGTTGATCAGC
		Efnb3-Lcy7F8	CCCCGATCTGAGGTGGCTGATCAACCTCAATGGCTGATCAACCTCAAGATCTAGCCGGT
		Efnb3-Lcy7-R8	CCCGGGGACAAAGATGAGGTTGATCAGC
		Efnb3-Lcy7-F9	CAGGTACAGTTTGTGGCTGATCAACCTCAATGGCTGATCAACCTCAGGGCACCCTCTAC
		Efnb3-Lcy7-R9	ACAACGCCGACCCATGAGGTTGATCAGC
		Efnb3-Lcy7-F10	AGAAGGTTTGGGGTGGCTGATCAACCTCAATGGCTGATCAACCTCAGTCACATGTGAGA
		Efnb3-Lcy7-R10	TCCAGGTCTGGCCATGAGGTTGATCAGC
		Efnb3-Lcy7-F11	GAACTTGATGGTGTGGCTGATCAACCTCAATGGCTGATCAACCTCAGGCTGTATTCCTG
		Efnb3-Lcy7-R11	GCCCCAGAGGTTAATGAGGTTGATCAGC
		Efnb3-Lcy7-F12	AGGGGGCCTTCAGTGGCTGATCAACCTCAATGGCTGATCAACCTCAGCTGGGAGGGGGC
		Efnb3-Lcy7-R12	GCCACTGCGGGCAATGAGGTTGATCAGC
		Efnb3-Lcy7-F13	CATGGCACCCCCATGGCTGATCAACCTCAATGGCTGATCAACCTCAGTCTCCGCCAACA
		Efnb3-Lcy7-R13	AGGCTTGGCCCGCATGAGGTTGATCAGC
		Efnb3-Lcy7-F14	AAAGGAGCCAGGATGGCTGATCAACCTCAATGGCTGATCAACCTCAACCCTCCCCTCCC
		Efnb3-Lcy7-R14	ACCCAGGCCCAGAATGAGGTTGATCAGC
		Efnb3-Lcy7-F15	CTTCCCGAGGCCCTGGCTGATCAACCTCAATGGCTGATCAACCTCATCCCCAGGCTCAG
		Efnb3-Lcy7-R15	GGGCTATTCCTAGATGAGGTTGATCAGC
		Efnb3-Lcy7-F16	GGGGGGTCTGCAGTGGCTGATCAACCTCAATGGCTGATCAACCTCAGTGAGGGCAGAAG
		Efnb3-Lcy7-R16	CTCACCTTCTCGTATGAGGTTGATCAGC
		Efnb3-Lcy7-F17	ACAGGGTGCCCATTGGCTGATCAACCTCAATGGCTGATCAACCTCACTGCACAATGTAC
		Efnb3-Lcy7-R17	TGGGGGGGCCCATATGAGGTTGATCAGC
