# Supplementary material for: Organization of mouse prefrontal cortex subnetwork revealed by spatial single-cell multi-omic analysis of SPIDER-Seq
Source: Natl Sci Rev. 2026 Jan 16;13(5):nwag004. doi: 10.1093/nsr/nwag004 (PMC12988354; doi:10.1093/nsr/nwag004)
Supplement: nwag004_Supplemental_Files [file nwag004_supplemental_files.zip › Supplementary Table 4.xlsx]

## Sheet: Supplementary Table 4
Supplementary Table 4. The sequence of the detection probe
Detection probe	Sequence	gene
A-Alexa 488	TAGTCGCAACTCTGAA	Pou3f1
A-cy3	ATGAGATCGTCATCGT	B29
A-cy7	TGATCTTCCGATCTAA	Rorb
A-cy5	CAGATAGGACTAGTCA	S100b
B- Alexa 488	TATGTGACCGGGTACA	B24
B-cy3	GTCTATTAGTGGAGCC	B20
B-cy7	ATAACGATCCCTCACA	B19
B-cy5	TACCCGAGATAGAGTC	B27
C-Alexa 488	ACCATGCTGGATCTAG	B21
C-cy3	TACTAGCTCGATTCAA	B28
C-cy7	TAGGCATGAACGTCGA	B32
C-cy5	CGTAGCTTACCTGCAA	B26
D-Alexa 488	GGCACTTGAGCTAGAA	B31
D-cy3	ATGCTGCTGTAGTACT	B22
D-cy7	GGAGACTGATTACACG	Hap1
D-cy5	CCTCGATTAACATCGC	Dio3
E-Alexa 488	GTGCTTGAACTGGTCT	B23
E-cy3	CTGACTAACGACACCA	Cbln2
E-cy7	ACTTGGATCCACTCGT	B33
E-cy5	GCGTCTATTTAGTGGA	B25
F-Alexa 488	TATCTGACGCGAACTG	Penk
F-cy3	AGACGTAATGACAGCG	Bdnf
F-cy7	TCCAGTACGTCGACTA	Dlk1
F-cy5	GCAATTAGCGATGGCA	Otof
G-Alexa 488	GTCGACCTACCCATAA	Sema3d
G-cy3	TATGCGAGGGCTTCAA	B30
G-cy7	GACTCGTCATGCTCTA	Adamts2
G-cy5	GTTGCAGTAAGTCGTG	No
H-Alexa 488	GAGCGTTCGACTCCAA	Cpne7
H-cy3	AGTGTTAGCAGGTTGC	Tnnc1
H-cy7	ATCACGCTGCAAGGAT	Nnat
H-cy5	GACAGGTCTCTCGATA	Cux2
I-Alexa 488	TCGATAGCGATCACCA	Calb1
I-cy3	GGTTGTACGCATATGC	Etv1
I-cy7	CGGACATAGAGACTGA	Tshz2
I-cy5	GTATCAGTGCGTACAT	Deptor
J-Alexa 488	TCTGGTTAGGTGCGCA	Syt6
J-cy3	CCATGAGCGATACTGA	Oprk1
J-cy7	CCCGTTGATGAATCAG	Grp
J-cy5	CCTGCTAGCGATTCAT	Ddit4l
K-Alexa 488	ACGGGTTCTCGAAAGA	Rspo1
K-cy3	CGTATCGTGATGTCAT	Fstl15
K-cy7	GTCACACGAGGATTAG	Slc24a2
K-cy5	CTACGCCCTAATGACT	Scn4b
L-Alexa 488	CTATCAGTAGCGGTCA	Ptn
L-cy3	TGCGACAGCAGAAATG	Pcp4
L-cy7	TGGCTGATCAACCTCA	Efnb3
L-cy5	AACGGATTTAGCACGG	Cdh13
