# Supplementary material for: Organization of mouse prefrontal cortex subnetwork revealed by spatial single-cell multi-omic analysis of SPIDER-Seq
Source: Natl Sci Rev. 2026 Jan 16;13(5):nwag004. doi: 10.1093/nsr/nwag004 (PMC12988354; doi:10.1093/nsr/nwag004)
Supplement: nwag004_Supplemental_Files [file nwag004_supplemental_files.zip › Supplementary Table 5.xlsx]

## Sheet: Supplementary Table 5
Supplementary Table 5. Abbreviations of brain structures
Abbreviation	Full structure name
MOs	Secondary motor area
ACAd	Anterior cingulate area, dorsal part
ACAv	Anterior cingulate area, ventral part
PL	Prelimbic area
ORBl	Orbital area, lateral part
ORBm	Orbital area, medial part
DP	Dorsal peduncular area
CP	dorsal striatum
ACB	Ventral striatum
AId	Agranular insular area, dorsal part
BLA	Basolateral amygdalar nucleus
ECT	Ectorhinal area
LENTI	Entorhinal area
RSP	Retrosplenial area
VIS	Visual areas
SSp	Primary somatosensory area
AUD	Auditory areas
MD	Mediodorsal nucleus of thalamus
Re	Nucleus of reuniens
LHA	Lateral hypothalamic area
VTA	Ventral tegmentum area
DR	Dorsal nucleus raphe
SC	Nucleus of reuniens
