# Supplementary material for: Organization of mouse prefrontal cortex subnetwork revealed by spatial single-cell multi-omic analysis of SPIDER-Seq
Source: Natl Sci Rev. 2026 Jan 16;13(5):nwag004. doi: 10.1093/nsr/nwag004 (PMC12988354; doi:10.1093/nsr/nwag004)
Supplement: nwag004_Supplemental_Files [file nwag004_supplemental_files.zip › Supplementary Table 6.xlsx]

## Sheet: Supplementary Table 6
Supplementary Table 6. The number of neurons that PFC project to downstream targets from fMOST data by Gao et al.
Target	Number
CP	5916
ACB	3099
RSP	1092
VIS	660
SSp	1156
AUD	353
BLA	835
AId	2746
ECT	552
ENTl	530
