# Supplementary material for: Organization of mouse prefrontal cortex subnetwork revealed by spatial single-cell multi-omic analysis of SPIDER-Seq
Source: Natl Sci Rev. 2026 Jan 16;13(5):nwag004. doi: 10.1093/nsr/nwag004 (PMC12988354; doi:10.1093/nsr/nwag004)
Supplement: nwag004_Supplemental_Files [file nwag004_supplemental_files.zip › Supplementary Table 7.xlsx]

## Sheet: Supplementary Table 7
Supplementary Table 7. Allen mouse brain connectivity intensity between the downstream targets
	SSp	AUD	VIS	AId	RSP	ECT	ENT	BLA	CP	ACB
RSP	0.0303169	0.00645555	0.128038	0.000229349	0.23026	8.71E-05	0.00476008	2.09E-05	0.018564	0.000368405
ENT	0.00656675	0.0216903	0.0196943	0.0135273	0.0148079	0.14806	0.210441	0.143554	0.028007	0.0875267
AId	0.00183916	0.000404139	0.000161703	0.419262	0.000271567	0.0441825	0.00553412	0.0866308	0.103574	0.0537798
VIS	0.0399142	0.0722933	0.33763	0.000396569	0.114573	0.0033916	0.00496172	3.91E-05	0.0402032	0.00205
AUD	0.0248992	0.373893	0.116895	0.000672087	0.0143269	0.0218748	0.00461139	0.00110875	0.0231144	0.000685428
SSp	0.10225	0.0376082	0.0577979	0.00270508	0.00347343	0.019884	0.00213405	0.0002907	0.0539078	0.0021276
ECT	0.0310722	0.190077	0.0585748	0.0388998	0.0281848	0.502879	0.123575	0.315349	0.111976	0.196235
BLA	0.0070265	0.0156154	0.00859892	0.0965519	0.00298213	0.111046	0.02832	0.325449	0.225487	0.381532
